# Supplementary material for: A natural variation within duplicated AsWRKY49‐D2 drives the subgenomic functional divergence of homeologs in salt response of allohexaploid oats
Source: J Integr Plant Biol. 2026 Feb 9;68(5):1367–83. doi: 10.1111/jipb.70171 (PMC13140011; doi:10.1111/jipb.70171)
Supplement: Supplementary file 2 — Table S1. Mapping rate of DNA‐Seq and RNA‐seq data to the A. sativa genome Table S2. Number of DEGs in each treatment of salt stress Table S3. FPKM of differentially expressed genes Table S4. KEGG function enrichment of DEGs Table S5. GO function enrichment of DEGs Table S6. Gene IDs of transcription factors in the oat genome, with red font indicating transcription factors responsive to salt Table S7. Number of transcription factors and differentially expressed transcription factors in the oat genome Table S8. Gene count in different modules. Red color presents the tissue‐specific module Table S9. KEGG enrichment results of the co‐expression network in different modules Table S10. GO enrichment results of the co‐expression network in different modules Table S11. SOS1, SOS1, and SOS3 gene ids in OT3089 that respond to salt. Red color represents the SOS genes involved in the Meyellow module Table S12. List of trimeric genes in oats Table S13. List of dominant DETFs in the A subgenome Table S14. List of dominant DETFs in the C subgenome Table S15. List of dominant DETFs in the D subgenome Table S16. List of specific DETFs in the A subgenome Table S17. List of specific DETFs in the C subgenome Table S18. List of specific SRTFs in the D subgenome Table S19. Geographical distribution of different types of oats Table S20. List of primers in the article [file JIPB-68-1367-s002.xlsx]

## Sheet: Supplemantal Table 1
Supplementary table 1. The mapping rate of DNA-Seq and RNA-seq data to the A. sativa genome.
Samples	Sequencing type	Raw reads (M)	Raw bases (G)	Clean reads (M)	Clean bases (G)	Q30 (%)	GC (%)	Mapping Rate (%)
SSCK_1	RNA-seq	47.34	7.03	46.86	6.96	96.23	55.18	0.9669
SSCK_2	RNA-seq	47.98	7.11	47.39	7.02	95.83	55.76	0.9664
SSCK-3	RNA-seq	42.13	6.27	41.82	6.23	95.53	55.37	0.9674
SSS200-6-1	RNA-seq	48.2	7.12	47.33	6.99	94.4	53.3	0.9193
SSS200-6-2	RNA-seq	48.53	7.14	47.37	6.96	94.42	53.42	0.9471
SSS200-6-3	RNA-seq	48.49	7.11	47.15	6.92	94.88	53.23	0.9479
SSS200_12_1	RNA-seq	47.93	7.1	47.31	7.01	95.86	55.62	0.9637
SSS200_12_2	RNA-seq	7.74	7.08	47.16	6.99	96.27	55.77	0.9638
SSS200_12_3	RNA-seq	47.31	7.03	46.85	6.96	95.57	55.83	0.963
SSS200-24-1	RNA-seq	45.75	6.76	45	6.65	94.21	53.47	0.9497
SSS200-24-2	RNA-seq	48.47	7.17	47.66	7.05	94.19	53.68	0.9493
SSS200-24-3	RNA-seq	45.64	6.75	44.89	6.64	94.07	53.35	0.9469
SSS200_48_1	RNA-seq	46.94	6.97	46.46	6.9	95.94	54.9	0.9645
SSS200_48_2	RNA-seq	47.41	7.05	46.99	6.99	95.8	55	0.9645
SSS200_48_3	RNA-seq	46.99	6.99	46.57	6.93	95.74	55.27	0.9628
SRCK-1	RNA-seq	47.8	7.09	47.27	7.02	96.2	53.97	0.9269
SRCK_2	RNA-seq	44.98	6.68	44.49	6.6	96.37	53.61	0.9287
SRCK_3	RNA-seq	46.26	6.87	45.75	6.79	96.06	53.71	0.9245
SRS200-6-1	RNA-seq	48.35	7.14	47.52	7.02	94.64	52.95	0.927
SRS200-6-2	RNA-seq	47.94	7.1	47.2	6.99	93.96	53.18	0.9339
SRS200-6-3	RNA-seq	48.39	7.12	47.26	6.96	94.81	52.75	0.9362
SRS200_12_1	RNA-seq	46.18	6.85	45.68	6.78	96.2	54.1	0.9525
SRS200_12_2	RNA-seq	47.25	7.04	46.89	6.98	95.63	54.47	0.9525
SRS200_12_3	RNA-seq	47.34	7.05	47	7	94.94	54.27	0.952
SRS200-24-1	RNA-seq	46.86	6.93	46.11	6.82	94.65	52.9	0.9274
SRS200-24-2	RNA-seq	47.8	7.07	47.01	6.95	94.62	53.15	0.9289
SRS200-24-3	RNA-seq	41.98	6.21	41.27	6.1	94.37	53.08	0.9289
SRS200_48_1	RNA-seq	47.39	7.05	46.99	6.99	95.89	54.83	0.9011
SRS200_48_2	RNA-seq	47.59	7.08	47.18	7.02	95.95	54.87	0.9012
SRS200_48_3	RNA-seq	46.93	6.99	46.55	6.93	95.72	54.99	0.899
MFCK_1	RNA-seq	43.04	6.4	42.63	6.34	96.81	54.53	0.9556
MFCK_2	RNA-seq	47.15	7	46.62	6.92	96.01	54.98	0.9617
MFCK_3	RNA-seq	44.3	6.58	43.87	6.52	96.1	54.96	0.9619
MFS200-6-1	RNA-seq	48.19	7.13	47.42	7.01	94.4	53.73	0.9475
MFS200-6-2	RNA-seq	47.62	7.02	46.67	6.88	94.66	54.07	0.9483
MFS200-6-3	RNA-seq	48.87	7.18	47.58	6.99	94.41	53.61	0.949
MFS200_12_1	RNA-seq	40.33	6.01	40.04	5.97	96.1	54.7	0.9624
MFS200_12_2	RNA-seq	43.68	6.48	43.21	6.42	95.92	55.13	0.9615
MFS200_12_3	RNA-seq	47.27	7.01	46.72	6.93	95.64	55.02	0.9614
MFS200-24-1	RNA-seq	48.92	7.13	47.36	6.9	95.13	53.83	0.9484
MFS200-24-2	RNA-seq	47.42	7	46.54	6.87	94.78	53.96	0.9475
MFS200-24-3	RNA-seq	44.31	6.56	43.67	6.47	94.28	53.71	0.9453
MFS200_48_1	RNA-seq	47.2	6.99	46.61	6.91	95.97	55	0.9615
MFS200_48_2	RNA-seq	43.85	6.52	43.45	6.46	96.41	55.01	0.9657
MFS200_48_3	RNA-seq	47.57	7.05	46.98	6.96	95.93	55.18	0.9627

## Sheet: Supplemantal Table 2
Supplementary table 2. Number of DEGs in each treatment of salt stress.
seed	DEGs count	Control_VS_S200-6h	Control_VS_S200-12h	Control_VS_S200-24h	Control_VS_S200-48h
	Up-regulated	4075	5333	7912	3495
	Down-regulated	2233	6172	3839	7942
	Total	6308	11505	11751	11437
leaf	Up-regulated	8283	5596	10074	7400
	Down-regulated	7911	7556	9574	10723
	Total	16194	13152	19648	18123
root	Up-regulated	12409	9903	9597	10699
	Down-regulated	10571	10464	6671	11492
	Total	22980	20367	16268	22191

## Sheet: Supplemantal Table 3
Supplementary table 3. FPKM of differentially expressed genes.
GeneID	OT_seed_0h	OT_seed_S200_6h	OT_seed_S200_12h	OT_seed_S200_24h	OT_seed_S200_48h		GeneID	OT_leaf_0h	OT_leaf_S200_6h	OT_leaf_S200_12h	OT_leaf_S200_24h	OT_leaf_S200_48h		GeneID	OT_root_0h	OT_root_S200_6h	OT_root_S200_12h	OT_root_S200_24h	OT_root_S200_48h
OT1A000002	4.38249	5.26614	3.74304	10.7999	4.5052		OT1A000006	0.022978	5.44523	2.13041	1.67489	7.88417		OT1A000001	2.76031	0.980392	0.957278	2.10796	3.95649
OT1A000004	0.542898	0.226387	0.659274	0.652434	0.607819		OT1A000018	1.47851	1.30349	1.18508	1.39221	0.579781		OT1A000004	0.283645	7.27149	4.04338	4.6539	1.77689
OT1A000006	2.05008	20.1416	21.0072	35.734	12.758		OT1A000027	0.319608	0.0571717	0.0947007	0.0749427	0.123925		OT1A000006	0.481133	22.0134	15.624	17.885	3.10844
OT1A000008	0.638899	0.991357	1.2184	1.57604	1.09405		OT1A000031	2.11633	6.35458	3.61243	3.48785	1.99028		OT1A000009	1.53988	5.44862	3.91953	3.28653	2.85823
OT1A000012	0.282352	0.0432053	0.293206	0.523187	0.557685		OT1A000033	1.48726	0.708673	0.566746	0.583927	0.849084		OT1A000018	0.416834	0.171442	0.251	0.231426	0.258232
OT1A000017	0.447288	0.07119	0.254567	0.203148	0.288722		OT1A000034	59.7763	33.7821	27.4365	67.835	20.6785		OT1A000020	1.57572	0.651907	0.199758	0.300941	0.58389
OT1A000033	0.277036	0	0.325738	0.24274	0.37903		OT1A000037	0.0706713	1.43302	0.532433	0.944364	2.68751		OT1A000026	4.42473	1.18616	0.906216	0.943287	1.18301
OT1A000037	0.37599	0.868187	0.875572	0.356241	0.72988		OT1A000038	17.9394	39.6052	27.181	27.9908	69.9495		OT1A000027	0.296919	0.519683	0.667226	0.33085	0.532357
OT1A000044	1.73644	0.461469	1.78386	1.41114	2.47663		OT1A000040	0	0.119202	0.345158	0.106358	0.082931		OT1A000032	1.24304	0.864112	0.853997	0.597686	1.43713
OT1A000051	0.185686	0.0870437	0.146587	0.239413	0.3318		OT1A000044	3.25338	2.15139	6.37082	4.30225	6.76196		OT1A000033	1.28982	0.107779	0.133109	0.059981	0.207167
OT1A000054	0.068199	0.0986787	0.0800957	0.278395	0.252646		OT1A000045	4.67237	15.4881	4.5006	5.93171	7.88696		OT1A000037	0	0.355059	0.233956	0.225515	0.241881
OT1A000071	0.023308	0.093444	0.812686	0.217272	0.132624		OT1A000051	0.060088	0.149171	0.14531	0.104522	0.248452		OT1A000039	0.169547	0.276514	0.183986	0.211739	0.362597
OT1A000072	7.91097	7.01277	6.70764	4.38573	6.61317		OT1A000052	0.158023	0.166361	0.217864	0.0981407	0.0340337		OT1A000040	0	0	0.33598	0.44066	0.216083
OT1A000079	3.5347	8.05291	4.09693	6.3627	2.95441		OT1A000070	0.730012	0.916908	2.40821	2.07908	1.90267		OT1A000044	0.718987	0.257395	0.240526	0.12887	0.787077
OT1A000097	18.8307	9.22865	23.6454	10.3034	32.1031		OT1A000071	0.009485	0.0763597	0.200065	2.19365	0.498376		OT1A000045	7.0846	37.2494	30.4011	12.4278	7.6027
OT1A000104	0.421803	1.01474	0.98694	0.76797	1.79245		OT1A000072	4.0608	11.628	13.2484	4.68223	8.74209		OT1A000051	0.0659803	0.111643	0.082485	0.351071	0.282335
OT1A000109	2.3727	6.78821	8.07225	1.87034	1.76424		OT1A000079	2.28856	1.50192	1.06285	3.49092	2.00449		OT1A000053	0.64647	0.257155	0.176091	0.266755	0.430278
OT1A000124	0.487044	0.252666	0.235231	0.509318	0.392949		OT1A000094	1.43396	2.45378	2.97186	3.23295	3.7541		OT1A000069	0.241291	0.784274	0.378894	0.4258	0.459151
OT1A000126	0.0542423	0.108316	0.108076	0.106603	0.238449		OT1A000097	4.72595	9.51798	16.2699	11.0053	10.3589		OT1A000071	0.552276	0.185578	0.278259	6.23834	3.53877
OT1A000137	0.023768	0.240918	0.0605413	0.316904	0.230141		OT1A000102	1.25407	2.88339	1.65742	1.47866	3.12013		OT1A000076	0.204722	0.314362	0.17017	0	0.190251
OT1A000138	2.4405	8.47385	14.8734	13.1439	21.6659		OT1A000104	1.78508	1.45311	0.903469	2.15343	1.26365		OT1A000079	2.53006	3.64798	1.66917	9.00481	3.57942
OT1A000153	0.0646783	0.0745897	0.0874217	0.132282	0.366138		OT1A000108	5.60922	12.0677	12.362	13.1718	14.0641		OT1A000082	25.4832	7.3354	12.5174	5.8156	8.70647
OT1A000166	10.248	0.256501	16.1303	15.4737	38.6314		OT1A000109	0.0494567	0.063028	0.116332	0.107066	0.276073		OT1A000094	4.16525	6.82358	6.29921	8.63837	9.39874
OT1A000168	37.9004	10.2637	18.6609	15.5757	27.0243		OT1A000117	0.454679	0.744936	0.819474	1.1641	1.26611		OT1A000098	0.583428	0.180527	0.127603	0.0948523	0.14139
OT1A000170	0.228566	0.129044	0.0508403	0.0391247	0.0203103		OT1A000123	1.94644	4.00749	1.59737	1.75367	1.05859		OT1A000100	65.1688	118.818	140.162	130.746	109.132
OT1A000175	2.64943	0.670317	2.87381	2.30991	6.13728		OT1A000124	0.0115263	0.0506547	0.112175	0.09984	0.127682		OT1A000104	1.05449	0.280916	1.06952	0.796824	0.335038
OT1A000179	9.87233	18.4798	16.9408	23.7612	17.0345		OT1A000125	0.075809	0.685017	0.661027	0.486932	1.21703		OT1A000105	0.66534	0.667024	0.513083	0.43004	0.0715713
OT1A000196	0.464704	0.353872	0.449602	0.49963	1.1997		OT1A000126	0	0.144085	0.23829	0.28538	0.0807797		OT1A000109	0.0114	0.277622	1.7502	0.126791	0.035807
OT1A000205	2.33956	0.865019	2.09437	1.53855	5.01346		OT1A000130	38.7995	31.9514	23.9957	51.2635	17.8893		OT1A000111	1.98755	0.177177	0.192955	0.96254	1.71695
OT1A000212	0.935276	2.23083	2.55089	1.94753	1.73337		OT1A000131	18.0035	10.4157	2.96873	21.3121	7.31886		OT1A000114	3.59713	7.42293	8.98891	4.22393	4.82345
OT1A000221	0.155567	0.200998	0.257387	0.562056	0.745993		OT1A000132	0.484327	0.593794	0.320765	1.68695	2.5327		OT1A000116	0.558887	0.0675563	0.0614713	0.129873	0.369312
OT1A000222	5.47132	4.85511	2.47657	6.06264	3.20599		OT1A000135	0.070832	0.17392	0.313056	0.157644	1.48312		OT1A000123	1.12219	3.58131	1.6649	1.53484	1.24415
OT1A000225	8.92475	3.82377	5.0906	8.52174	15.7856		OT1A000138	0.914211	8.05911	4.41557	9.20823	104.152		OT1A000124	0.186849	0.343865	0.709487	1.01787	0.810404
OT1A000226	32.6463	11.1171	16.5309	18.8979	22.0153		OT1A000140	29.1049	21.6888	34.6308	35.9278	67.6112		OT1A000125	0.0604013	0.752724	0.364975	0.430612	0.55635
OT1A000233	1.51422	1.05566	0.824322	1.49073	0.665314		OT1A000141	0.0964337	0.255228	0.120776	0.154419	0.32557		OT1A000126	0	0	0.21584	0.124872	0.170408
OT1A000234	4.45241	2.32587	2.88459	1.62142	1.70551		OT1A000145	1.26383	1.08974	0.604082	1.76038	1.50352		OT1A000131	1.91501	6.5822	5.97289	3.45183	3.7262
OT1A000240	5.45428	2.51635	2.74233	2.57495	2.95513		OT1A000146	6.34775	29.0914	6.16187	12.5172	39.8215		OT1A000133	1.48015	13.6355	39.5687	13.8999	25.1845
OT1A000241	0.0749117	0.0175197	0.201546	0.646479	0.511437		OT1A000149	1.49555	2.08398	1.30577	0.986414	1.14535		OT1A000134	2.1257	4.55617	4.23155	3.98545	3.32361
OT1A000249	1.41702	5.89048	3.65428	0.770115	0.570541		OT1A000150	0.5368	0.336999	0.760295	0.738786	0.296685		OT1A000136	0	1.85404	1.83036	0.0981953	0.0524023
OT1A000256	3.04438	5.51909	2.14774	0.423056	0.822158		OT1A000151	0.708907	0.195949	0.586465	0.380029	0.368037		OT1A000137	1.21742	1.27433	0.783936	0.777262	0.275119
OT1A000260	0.721504	7.6688	3.47421	1.98791	0.781973		OT1A000153	2.96638	0.631218	0.968641	1.65708	1.21651		OT1A000138	22.759	57.7076	56.2528	47.993	50.1948
OT1A000263	0.093074	0.084741	0.117719	0	0.137135		OT1A000166	40.3499	9.77204	31.6321	17.3021	24.9758		OT1A000141	0.746877	1.83048	1.70291	1.94171	1.30523
OT1A000265	4.31	2.45209	6.63589	5.11256	10.8182		OT1A000168	61.8518	5.92352	93.2295	23.2591	81.455		OT1A000146	104.821	42.7827	43.2597	50.0652	68.5422
OT1A000268	0.0850833	0.251834	0.22804	0.131939	0.414129		OT1A000171	11.4677	6.75701	5.04637	3.12469	3.11472		OT1A000148	5.21298	3.79658	5.01886	2.17825	2.56808
OT1A000274	6.58986	2.73589	6.98051	4.07803	8.121		OT1A000174	1.36828	28.808	6.77616	3.35278	2.30481		OT1A000151	0.183126	0.116802	0.101565	0.147363	0.466461
OT1A000276	0.472992	1.42519	1.16006	0.712856	1.09277		OT1A000175	13.1581	33.4053	57.8412	8.56011	8.71257		OT1A000153	0	0.069096	0.113475	0.102519	0.425624
OT1A000280	1.13903	9.00172	6.21997	4.04761	3.02708		OT1A000177	8.49116	21.1226	21.1994	14.4818	13.5497		OT1A000162	0.568601	0.138927	0.167593	0.200123	0.388938
OT1A000282	0.070309	0.720058	0.610783	0.942605	0.95092		OT1A000183	24.1612	3.40658	16.8361	10.6556	13.1609		OT1A000166	1.81197	0.462985	0.426324	0.076406	2.18177
OT1A000290	0.207078	0.113692	0.132321	0.467262	0.46806		OT1A000184	1.92093	5.64862	6.95767	3.56053	3.8035		OT1A000168	6.58126	0.588105	1.08558	3.72661	9.66296
OT1A000291	2.67877	0.954731	2.04167	3.07897	4.61524		OT1A000186	1.37203	0.480159	0.567394	1.23407	0.369459		OT1A000170	6.00945	0.11413	0.111009	0.259641	2.17135
OT1A000293	1.39968	0.932437	0.599509	0.713337	0.620009		OT1A000187	2.49907	0.688314	1.00871	5.06992	5.10995		OT1A000171	21.7728	34.9003	17.3465	17.4365	10.8108
OT1A000299	2.25815	1.02679	0.692609	0.91038	0.87897		OT1A000188	5.26558	2.1465	2.78384	14.1531	10.2603		OT1A000172	5.91463	12.3699	11.27	8.02848	6.6605
OT1A000306	0.108502	0.123338	0.227728	0.136613	0.301569		OT1A000196	0.0135907	0.0446297	0.051797	0.131679	0.733933		OT1A000174	33.9351	14.5415	9.41585	12.6824	11.2821
OT1A000313	39.0154	12.0039	41.7939	29.6294	68.9969		OT1A000201	0.716871	0.409049	0.968123	0.347382	0.615547		OT1A000179	17.3497	52.3288	34.7576	27.2832	15.3422
OT1A000317	1.27339	1.07071	0.747024	0.540066	0.553253		OT1A000205	12.1861	1.31013	4.28702	0.735572	1.99035		OT1A000183	8.15665	5.56465	7.7529	3.85832	7.04014
OT1A000319	6.67525	2.73725	4.5254	6.63371	8.03041		OT1A000212	1.83334	3.82482	3.37594	4.1876	4.95134		OT1A000184	2.11388	0.917386	0.675558	0.686813	1.60382
OT1A000325	2.17695	5.11199	3.27933	3.50756	2.71423		OT1A000214	4.17227	12.1148	7.3455	9.91014	6.84414		OT1A000186	11.2213	7.82105	35.2858	68.612	170.419
OT1A000326	0.360923	0.949504	0.519891	0.345605	0.287861		OT1A000218	1.47744	7.88205	9.91335	0.795596	1.19879		OT1A000187	2.04807	5.13627	6.55613	5.1397	5.72418
OT1A000330	0.216348	0.640329	0.736474	0.964001	0.65107		OT1A000221	3.98392	3.39855	2.13638	6.17931	4.30604		OT1A000188	4.81651	12.7571	15.7085	13.8985	15.3909
OT1A000333	0.0778877	0.117031	0.098269	0.341419	0.294893		OT1A000222	2.7557	3.20045	3.43924	4.51656	1.1539		OT1A000192	4.58443	1.97066	2.35564	2.96298	3.47161
OT1A000338	0	0.098325	0.0600187	0.0505327	0.319146		OT1A000225	22.0904	6.44985	17.4805	11.6926	19.3754		OT1A000196	0.364894	0.452919	0.759023	1.39952	0.765609
OT1A000339	29.4244	9.23078	8.92703	15.2263	13.2018		OT1A000226	34.5518	14.6202	32.6691	14.1645	14.3052		OT1A000200	9.37008	19.8876	12.2344	16.595	11.6059
OT1A000341	1.63478	2.34301	2.70308	0.551003	1.28236		OT1A000229	8.02731	1.40251	4.44674	2.71772	2.54404		OT1A000201	1.39015	0.413184	0.712763	0.392483	1.11191
OT1A000345	0.024717	0	0.072231	0.0617403	0.132901		OT1A000231	0.478602	5.51915	1.00403	2.24172	6.7871		OT1A000214	4.41376	8.90493	4.58833	11.0843	5.54428
OT1A000346	0.328618	0.161537	0.401522	0.430045	1.37189		OT1A000236	3.8685	0.439787	0.76991	0.532653	1.42231		OT1A000218	0.911408	2.73572	1.21694	0.641161	0.940002
OT1A000349	1.20903	1.4176	1.25249	2.04182	3.00827		OT1A000237	9.36297	5.79759	4.62629	3.07744	4.56537		OT1A000220	1.41701	3.25997	2.27753	2.16382	1.27053
OT1A000350	3.48003	1.83059	2.18851	3.10185	2.67587		OT1A000239	33.6939	96.6768	69.1985	24.6106	44.2881		OT1A000221	0.459047	0.966172	0.754059	2.21329	0.937822
OT1A000361	32.8343	20.5509	37.1073	64.8788	69.3815		OT1A000240	0.923768	0.0326657	0.154996	0.0987513	0.736278		OT1A000223	0.173334	0.211465	0.383111	0.267052	1.0662
OT1A000364	2.69465	2.78013	2.06051	1.4145	1.28378		OT1A000241	14.5465	51.9686	38.2394	5.75643	1.10064		OT1A000225	24.3297	19.2783	10.405	15.5128	19.6199
OT1A000369	2.37477	1.94089	7.44068	1.95233	4.77993		OT1A000245	5.57895	5.85148	3.60596	1.79798	0.726731		OT1A000226	31.73	4.10507	4.82266	3.99339	7.98442
OT1A000375	9.24009	10.7889	5.47239	7.67998	3.98553		OT1A000247	0.2876	0.65737	0.660957	0.454538	0.716576		OT1A000229	0.339197	0.0629033	0.199789	0.231144	0.361675
OT1A000377	0.0727123	0	0.0808583	0.188673	0.070862		OT1A000249	0.0496453	1.22099	0.127762	0.138227	0.0999293		OT1A000231	8.70671	32.8077	26.5582	38.2295	16.1031
OT1A000380	1.21067	0.661364	0.725701	0.45741	0.869998		OT1A000255	0.133428	0.574573	0.769685	0.253274	0.635475		OT1A000234	1.4237	1.76057	2.74559	0.833102	1.74417
OT1A000387	80.3327	92.5018	50.2584	27.2972	16.2862		OT1A000256	0.183033	0.18113	0.177103	0.15541	0.620125		OT1A000236	0.313883	0.85891	0.696837	1.66174	2.91426
OT1A000389	4.40575	2.25024	1.69557	2.51499	2.33793		OT1A000260	0.0158777	0.194772	0.0649223	0.0257423	0.494298		OT1A000239	355.619	509.458	574.697	167.882	114.245
OT1A000395	0.629298	1.81734	0.961852	1.13958	0.487368		OT1A000262	0.302863	0.385819	0.558028	0.324852	0.695654		OT1A000240	0.412509	0.047971	0.0731667	0.060036	0.251448
OT1A000405	8.27917	4.37972	5.35434	3.57728	4.6018		OT1A000265	3.5284	4.3413	6.58747	5.51713	12.0625		OT1A000241	0.38465	0.218253	0.185949	0.147451	0.0350467
OT1A000406	1.19763	0.16376	1.6274	1.46278	5.19513		OT1A000270	14.9644	3.25137	16.9984	3.09645	9.34685		OT1A000244	0.3683	0.0791483	0.0392147	0.443091	0.533081
OT1A000418	0.178415	0.0532757	0.386431	1.5757	2.70594		OT1A000271	1.38649	1.27574	1.69133	2.97596	3.19289		OT1A000249	0.457877	6.11488	5.84891	1.54776	0.522223
OT1A000421	5.89641	14.2677	11.3033	11.3428	8.44485		OT1A000272	0.0245177	0.1042	0.050886	0.31659	0.0412373		OT1A000256	0.251209	1.35194	2.12881	3.7135	5.69149
OT1A000423	1.3292	0.709725	1.07739	1.17177	1.27876		OT1A000273	21.0048	11.8558	10.3712	17.662	7.36097		OT1A000260	0	0.226887	0.478425	0.0757067	0.0727853
OT1A000438	0.731436	0.925429	0.976581	0.45885	1.80751		OT1A000274	6.45566	7.59613	10.7512	5.21235	16.7479		OT1A000261	2.2988	1.23564	0.176087	0.0813777	0.439086
OT1A000445	2.97205	1.21803	1.75376	2.37522	2.87315		OT1A000275	0.016823	0.119182	0.082088	0.0557633	0.180334		OT1A000268	0.080636	0.0564887	0.268446	0.225124	0.224245
OT1A000451	1.23214	0.993508	0.949224	0.610463	0.862057		OT1A000276	2.51448	1.15766	1.45024	1.92428	1.98081		OT1A000270	36.6775	15.5823	15.2653	13.244	26.1292
OT1A000472	0.262683	0.078438	0.02562	0.24735	0.19478		OT1A000280	2.45347	8.17153	2.24945	3.59579	4.34632		OT1A000274	45.9025	29.901	42.8729	18.9021	25.3067
OT1A000482	0.0675	0.0407757	0.687347	0.957844	2.35392		OT1A000281	3.15892	2.61742	2.7772	3.32696	0.883272		OT1A000280	0.149402	0.751974	0.533419	0.310055	0.148242
OT1A000500	1.55455	0.861416	1.46096	3.67886	3.14836		OT1A000282	0.456746	1.07564	1.26493	0.684436	0.334483		OT1A000282	0.293673	0.940273	0.820569	1.10838	0.522576
OT1A000506	1.13252	1.03113	1.65755	2.20443	3.4731		OT1A000289	16.9628	10.3949	6.2502	17.147	11.0462		OT1A000285	2.17492	4.81756	3.60746	2.84633	1.92744
OT1A000509	23.3667	8.82389	24.1131	54.8221	40.0297		OT1A000290	0.372817	0.366064	0.387451	0.367627	0.166592		OT1A000286	4.41937	5.55783	3.49868	4.22134	2.16757
OT1A000513	0.327922	0.600964	0.555919	0.97827	0.578121		OT1A000291	6.80964	1.2017	1.2455	4.07117	6.06996		OT1A000290	6.31032	3.1622	1.90663	4.15268	2.60277
OT1A000522	0.823377	0.817154	0.853174	0.209825	0.797563		OT1A000292	1.89656	3.90968	2.47301	2.54539	6.1776		OT1A000293	0.883451	0.0816557	0.0663117	0.333942	1.1086
OT1A000526	2.95166	4.76065	2.0054	2.65297	1.17438		OT1A000295	0	3.15153	0.694568	1.28451	0.237272		OT1A000295	0.0228493	1.37592	0.216723	0.185268	0.102094
OT1A000531	0.494612	0.145798	0.612525	4.08429	2.46731		OT1A000296	0.292773	0.122907	0.184566	0.0953083	0.138006		OT1A000296	1.81918	0.588307	0.809673	0.743904	1.94364
OT1A000547	0.209638	0.4085	0.323953	0.945702	0.958439		OT1A000298	28.9454	15.4623	22.6054	44.7862	27.0629		OT1A000302	88.4386	56.6005	40.5894	46.909	81.3807
OT1A000569	2.99803	2.88613	2.60703	1.54328	3.43683		OT1A000299	0.364664	1.55268	0.647911	0.345861	0.092876		OT1A000304	0.675041	1.47249	0.849404	1.17923	1.52443
OT1A000576	0.046299	0.0777723	0.0311383	0.352824	0.0216217		OT1A000304	0.0111817	0.0292853	0.057119	0.0586623	0.0447327		OT1A000306	0.0404767	0.793017	0.766271	0.0165983	0.0267287
OT1A000616	0.497036	0.954788	0.830964	0.713201	1.17452		OT1A000306	0.4571	0.286531	0.2779	0.0349617	0.204262		OT1A000310	2.54788	8.15985	4.16259	4.63513	3.78716
OT1A000617	1.06742	1.89158	1.45829	2.58285	1.46964		OT1A000310	3.78634	10.7469	4.85371	4.9272	7.81055		OT1A000317	0.636173	0.222057	0.185709	0.301685	0.739617
OT1A000619	0.151128	0.474573	0.326758	0.165013	0.22439		OT1A000313	39.8679	37.4396	68.212	54.5697	129.581		OT1A000319	11.5724	4.53377	3.54079	6.54235	15.7048
OT1A000678	0.22689	0.927406	0.706911	0.257841	0.925755		OT1A000319	9.69435	0.986645	2.17277	4.73844	5.69347		OT1A000324	0.199848	0.0976987	0.098627	0.12685	0.138744
OT1A000683	0.397888	2.30976	0.540888	0.971516	0.248261		OT1A000324	0.739655	0.564931	0.481246	0.677002	0.323501		OT1A000325	2.25354	5.90251	5.37512	5.75029	3.9055
OT1A000741	0.893324	0.682806	1.06762	1.33545	2.33711		OT1A000328	5.83555	19.3174	13.6456	6.76171	6.76528		OT1A000326	0.607365	0.154075	0.229124	0.634411	2.1332
OT1A000746	0.359372	1.32153	0.539693	1.16201	1.24871		OT1A000330	1.73191	0.704211	1.08186	1.81228	0.677159		OT1A000332	2.01956	0.0121437	0.0148487	0.0142883	0
OT1A000749	2.31293	2.06803	0.828421	2.46911	1.04121		OT1A000332	0.690489	0.131029	0.190855	0.356621	0.0631053		OT1A000338	0.00433833	0.133127	0.142598	0.448709	1.00777
OT1A000753	13.8111	20.8702	8.36412	12.5278	6.51007		OT1A000333	1.02972	0.389733	0.5852	1.08056	0.869704		OT1A000339	82.6293	3.35476	3.37221	3.1874	16.5271
OT1A000759	0.905247	1.80412	1.613	0.783421	3.91303		OT1A000337	6.93145	5.7275	3.65087	4.15417	2.85654		OT1A000345	0	0.200436	1.60656	0.28004	0.623934
OT1A000776	3.87499	4.24746	4.465	1.63874	2.26201		OT1A000338	0.977121	1.40202	0.768902	1.81244	5.57223		OT1A000346	7.56817	2.72247	3.07685	1.72167	2.81082
OT1A000784	1.40939	3.40696	1.47884	2.23007	1.40504		OT1A000339	19.4016	0.242392	4.72351	1.04042	1.37063		OT1A000352	0.0307203	0.116517	0.0928893	0.0320317	0.155278
OT1A000799	1.12194	0.802946	0.787144	2.56022	1.19748		OT1A000346	3.57848	0.105343	3.61335	0.575239	4.42463		OT1A000353	4.22398	6.48911	8.61157	5.43511	6.3864
OT1A000807	0.297519	0.164599	0.150332	0.161702	0.190464		OT1A000352	40.8299	16.9413	57.2111	19.0546	37.8728		OT1A000355	0.977889	4.20761	2.9952	0.987116	0.681959
OT1A000814	0.654141	0.290922	0.479609	0.858904	0.574992		OT1A000355	0.173846	0.230728	0.08788	0.205209	0.401645		OT1A000369	2.14635	28.9537	41.5882	7.70225	5.10475
OT1A000826	5.05186	4.44004	6.16443	13.9478	7.76516		OT1A000361	213.271	224.456	215.68	130.398	70.9739		OT1A000370	0.116135	0.590736	1.87609	3.79367	1.11794
OT1A000827	3.17119	0.400454	0.918043	1.45629	0.98464		OT1A000364	0.0364637	0.159673	0.032442	0.298845	0.134575		OT1A000375	4.22472	2.06705	1.64136	4.30675	6.49521
OT1A000839	7.23164	3.74327	6.53074	4.28365	7.4313		OT1A000366	15.9548	30.8536	38.7199	27.2444	36.0775		OT1A000377	0.747429	0.243679	0.487203	0.872648	2.51509
OT1A000907	0.263585	0.0942553	0.361115	0.867396	0.693295		OT1A000369	6.73406	39.6212	206.639	4.922	19.0219		OT1A000380	1.27315	0.403613	0.429381	0.372608	0.444162
OT1A000953	6.96064	1.70492	3.79288	2.98564	3.64213		OT1A000375	0.119223	0.156105	0.0272803	0.286001	0.111888		OT1A000387	16.7227	7.54374	5.94199	23.1043	27.0885
OT1A000957	3.32244	0.985557	2.54229	2.87464	3.66842		OT1A000380	0.680192	0.714287	0.564723	0.323147	0.265088		OT1A000389	2.74636	0.769869	0.711096	1.01887	2.70305
OT1A000967	0.685477	0.334792	0.3989	0.740292	0.911492		OT1A000385	0.785719	2.37621	1.34769	1.78316	1.10033		OT1A000405	4.24416	2.48555	4.12391	11.1959	14.0188
OT1A000970	0.130663	0.439165	0.319246	0.21714	0.328106		OT1A000386	1.33766	6.17055	4.44966	2.67994	2.57262		OT1A000407	1.18339	11.6584	16.2526	32.3348	14.4635
OT1A000998	0.014853	0.102287	0.23383	0.0712727	0.254168		OT1A000387	0.782925	4.81972	4.59112	1.48639	0.705129		OT1A000412	0.0101373	0.0394287	0.0957087	0.037751	0.006673
OT1A001011	0.844923	0.930566	1.14416	2.29499	1.4785		OT1A000404	59.5744	96.765	109.805	113.409	137.301		OT1A000414	0.697359	1.64621	1.63731	0.946258	0.73248
OT1A001016	4.11949	25.1045	17.1228	8.78735	7.05451		OT1A000405	5.01571	2.54826	3.69091	2.11156	1.19836		OT1A000416	0.763665	0.548406	0.216536	0.237628	0.792556
OT1A001018	0.4426	0.359282	0.830894	0.774194	1.07607		OT1A000406	18.6199	3.02542	13.744	6.19978	4.87758		OT1A000419	4.25554	5.40579	7.5742	7.58364	8.99241
OT1A001032	0.78205	0.241104	0.494719	0.781813	0.621195		OT1A000407	0.20665	0	0.205618	0.241594	0.804797		OT1A000420	0.107845	0.311344	0.292815	0.21584	0.0888183
OT1A001042	0.204199	0.336072	0.291335	1.22414	0.38354		OT1A000418	12.6013	7.44126	8.37143	7.26626	4.02334		OT1A000421	8.87437	51.2783	39.4952	22.4181	11.474
OT1A001046	2.71023	5.80336	3.89314	7.94635	3.98848		OT1A000419	9.28583	1.723	2.88487	1.51917	1.14424		OT1A000423	1.36692	0.86397	0.996175	0.660833	2.08931
OT1A001056	1.84664	0.929799	1.17575	1.97333	1.42804		OT1A000420	0.277043	0.436438	0.148657	0.275288	0.151849		OT1A000429	0.656098	0.472247	0.222653	0.681716	1.19227
OT1A001067	0.900337	2.28618	1.2675	0.814681	0.958232		OT1A000423	0.0958707	0.119982	0.405378	0.313743	0.484006		OT1A000430	0.280445	0.835265	3.17298	3.68729	28.8427
OT1A001068	0.747559	2.71868	1.22437	1.61283	1.57803		OT1A000431	0.175697	0.197719	0.155785	0.318402	0.0931623		OT1A000432	0.0222927	1.00339	1.32498	0.50757	0.311131
OT1A001093	0.908119	0.305607	0.850358	0.563449	1.53291		OT1A000437	0.204542	0.58117	0.639632	0.355807	0.178058		OT1A000437	0.213498	0.256538	0.337843	0.942532	0.445845
OT1A001098	1.57665	1.00994	0.932836	1.46049	0.595984		OT1A000445	1.24944	0.718809	2.6586	1.2542	0.625426		OT1A000438	0.705635	0.96135	0.133405	0.213184	0.961688
OT1A001111	4.62769	9.60836	7.28934	11.9639	7.63427		OT1A000451	0.226261	0.0834673	0.346748	0.154131	0.324194		OT1A000439	10.8956	9.14024	2.6969	4.18416	12.8901
OT1A001122	0.352216	0.106611	0.230716	0.10478	0.269838		OT1A000456	0.233685	0.463949	0.466662	0.590925	0.620068		OT1A000445	2.76648	1.47864	0.512961	0.387961	1.08548
OT1A001136	0.687949	0.206318	0.759029	0.643519	1.25635		OT1A000460	0.510509	0.966824	1.09469	1.16515	1.19147		OT1A000451	1.50445	4.79959	4.39398	8.07635	7.22628
OT1A001141	7.32864	5.14322	4.8517	3.76825	3.99896		OT1A000482	0.00257533	0.0141197	0.0341567	0.0636097	0.245457		OT1A000452	1.44808	0.654191	0.552309	0.828411	1.04907
OT1A001159	3.3634	4.13471	1.79782	3.20963	1.47747		OT1A000498	2.21328	2.03281	1.71287	2.63346	0.929462		OT1A000458	0.235212	0.072017	0.168024	0.332125	0.195933
OT1A001166	13.5009	13.548	17.9098	10.8549	36.6439		OT1A000500	25.4311	12.8215	7.47452	24.9218	10.2506		OT1A000464	2.27242	5.28495	3.48505	4.94164	2.88491
OT1A001168	4.33347	5.99219	15.6992	11.5241	27.3277		OT1A000501	2.08784	1.28269	2.15595	1.99893	3.98566		OT1A000465	0.939501	2.17268	1.71414	2.29945	1.77404
OT1A001173	1.71918	0.331023	4.73941	22.0493	14.7419		OT1A000502	20.5462	14.5646	14.7283	19.8494	46.5119		OT1A000466	37.2716	17.9196	16.2587	29.2361	25.1873
OT1A001177	3.63755	20.6257	11.0544	4.97259	5.30492		OT1A000503	0.93936	0.611827	1.17392	0.386445	0.769138		OT1A000476	2.3546	2.95319	4.6875	3.73024	3.5418
OT1A001186	151.805	251.211	194.293	76.6723	82.2361		OT1A000509	117.784	71.9894	49.0196	77.7159	42.08		OT1A000482	0.745851	0.213795	0.098884	0.126039	0.028678
OT1A001201	0.479468	0.509018	0.773794	1.37856	0.938133		OT1A000510	0.469829	1.37809	1.09674	1.12127	0.73983		OT1A000500	0.230596	0.110228	0.0415097	0.168743	0.1566
OT1A001203	0.36497	0.22666	0.336989	0.888069	0.617801		OT1A000513	0.161811	0.201578	0.208853	0.36745	0.634307		OT1A000501	3.74913	7.03626	14.0645	4.21372	5.72538
OT1A001211	2.29373	5.53242	3.96104	5.21993	3.03143		OT1A000515	0.314607	0.0514727	0.305603	0.0694827	0.15563		OT1A000503	1.75832	1.32339	2.62143	1.13652	0.837502
OT1A001213	2.33246	1.61007	2.01843	1.14444	2.00791		OT1A000531	1.33351	2.83026	3.3762	8.22805	1.26483		OT1A000506	2.24955	1.10979	0.905406	1.08046	1.78509
OT1A001217	62.8769	33.0159	38.7977	67.2292	64.0392		OT1A000537	6.31725	9.37998	6.08773	4.11413	5.68365		OT1A000521	2.74503	0.497041	0.465527	0.50907	0.742756
OT1A001221	0.916562	0.199969	0.696536	1.07985	2.31487		OT1A000542	0.616042	0.616289	0.331496	0.950462	0.909202		OT1A000526	1.71642	1.69037	0.617013	1.75538	2.95913
OT1A001223	2.20948	2.33886	3.57683	4.74317	4.54806		OT1A000543	0.840373	0.385759	0.117506	0.0899647	0.149916		OT1A000531	93.8434	1.39519	5.66215	8.73925	28.0731
OT1A001236	10.4214	9.28691	5.19804	8.46411	4.84		OT1A000547	0.152917	0.222504	0.157039	0.891919	1.19817		OT1A000537	14.3233	58.5356	38.3326	40.0411	19.2179
OT1A001238	8.60816	6.54647	8.99941	4.53287	6.94057		OT1A000555	2.13151	2.47598	2.27221	1.84846	1.05832		OT1A000546	0.252464	3.7593	4.62195	10.2884	3.68838
OT1A001239	0.621074	0.156265	0.668847	0.672308	0.887085		OT1A000569	5.94729	28.8249	13.4648	2.75294	5.10665		OT1A000569	6.59777	12.375	7.88255	16.9737	10.2559
OT1A001240	0.897446	0.111599	0.648852	0.164692	0.828498		OT1A000573	0.708591	0.431769	0.497525	0.620399	0.277009		OT1A000570	0.385133	0.997267	0.800322	0.509524	0.342661
OT1A001242	4.46896	9.01192	10.0112	15.462	10.5969		OT1A000588	0.0814043	0.307579	0.0887783	0.157675	0.128552		OT1A000574	0.089711	0	0.0233753	0.0452333	0.129995
OT1A001243	2.48882	2.05124	1.65849	1.21784	2.04302		OT1A000595	1.86662	0.76845	0.500633	1.89906	0.414572		OT1A000588	0.177451	0.478743	0.231389	0.392358	0.0871597
OT1A001250	5.10407	3.32277	5.7887	6.59704	11.5918		OT1A000596	0.103006	0.0333437	0.0689467	0.11081	0.0507543		OT1A000596	0.116217	0.0292013	0.028506	0.0643857	0.106691
OT1A001251	0.375165	0.175402	0.724369	0.818601	0.939175		OT1A000607	0.116401	0.093312	0.129788	0.132913	0.385447		OT1A000607	0.140204	0.422792	0.866062	0.263029	0.31823
OT1A001253	5.6103	3.95135	5.74643	13.6678	8.97661		OT1A000616	0.367329	1.29794	1.77603	1.23625	0.519227		OT1A000616	0.77566	0.924442	2.40444	1.6224	1.4611
OT1A001257	7.22912	6.3286	8.19415	19.2163	12.1369		OT1A000617	1.24968	2.19396	1.52798	1.7889	0.674881		OT1A000619	0.0611937	0.319822	1.13272	0.0478583	0.289186
OT1A001267	27.4808	24.7486	29.5105	65.2625	53.5225		OT1A000619	0.383421	0.193629	0.494805	0.116935	0.199847		OT1A000620	0.17095	0.740329	1.50119	0.434728	0.713301
OT1A001272	0.437996	0.307341	0.593058	0.536095	1.60235		OT1A000620	1.70014	1.0747	1.20209	2.27489	0.839618		OT1A000621	0.52636	2.77822	2.4069	2.37903	2.1526
OT1A001273	0.423989	0.374059	0.480076	0.286174	1.35218		OT1A000621	6.45944	3.15181	2.28496	5.85558	2.77961		OT1A000647	4.36474	2.77239	1.3302	1.58137	1.86639
OT1A001279	1.22023	1.2519	0.797904	1.02217	0.588234		OT1A000644	3.68914	7.64754	3.85625	5.77914	1.88286		OT1A000653	4.18587	4.61648	3.19454	10.4	5.73439
OT1A001284	3.6479	0.40176	1.74512	4.17993	5.57557		OT1A000645	3.78975	5.9999	5.88109	4.93447	1.83025		OT1A000668	0.277819	0.206416	0.1226	0.363134	0.286583
OT1A001289	5.79021	2.4701	4.27897	2.73798	5.23309		OT1A000647	34.2396	28.1318	18.0414	41.0856	15.5178		OT1A000678	0.174156	0.194332	0.402527	0.57175	0.537749
OT1A001290	142.45	46.7512	159.381	133.866	268.003		OT1A000668	0.109355	0.257579	0.284213	0.334966	0.113163		OT1A000683	0.897411	0.491643	1.08924	0.409526	0.906291
OT1A001291	0.266524	0.0848403	0.720593	0.62818	1.15636		OT1A000672	0.433939	1.41104	1.0187	0.877821	0.755301		OT1A000711	3.07122	2.06514	2.84614	1.75362	0.884412
OT1A001293	0.867919	39.9711	38.441	80.4796	21.5028		OT1A000673	5.92726	2.28737	2.95482	4.30732	2.82041		OT1A000725	0.46771	0.222128	0.0502733	0.117897	0.203969
OT1A001303	2.45556	0.523646	0.779495	0.902435	0.677649		OT1A000676	0.947385	0.686229	0.41134	0.470114	0.677784		OT1A000728	0.133078	0.277307	0.605571	0.831369	0.408724
OT1A001315	11.7731	6.2124	10.2068	9.82926	13.6231		OT1A000677	30.5586	18.1187	31.2148	42.1607	30.1322		OT1A000730	1.4351	0.792075	0.605232	0.672847	0.354639
OT1A001316	7.40925	3.52888	4.74842	7.29941	6.49072		OT1A000678	0.362214	0.563595	0.433007	0.477021	0.105704		OT1A000737	1.3839	4.52351	4.43856	1.51756	0.951342
OT1A001319	4.17335	2.14963	4.09735	2.90352	4.94952		OT1A000683	0.281718	0.398557	1.10364	0.371152	0.399756		OT1A000741	18.7642	2.8644	3.57165	5.8707	7.3955
OT1A001320	75.7181	33.3495	70.9541	184.797	127.769		OT1A000721	1.38939	0.671399	0.713035	0.916802	0.490524		OT1A000743	13.9143	23.4652	25.306	15.4071	10.1166
OT1A001322	0.0460077	0.0318853	0.0807267	0.18464	0.306503		OT1A000725	0.479454	0.420009	0.42899	0.54017	0.198722		OT1A000749	1.02401	0.466486	0.297837	0.552571	1.18653
OT1A001324	0.484138	0.487151	1.40672	0.786644	1.12721		OT1A000726	0.049426	0.122414	0.119692	0.527677	0.25184		OT1A000750	5.36155	5.42807	3.84298	3.99013	2.68189
OT1A001328	1.85997	0.681307	1.07828	0.797764	1.19057		OT1A000730	0.429113	0.822627	1.08522	0.821005	0.457716		OT1A000751	5.80973	5.36678	4.02875	3.68175	2.5768
OT1A001332	0.157123	0	0.480503	1.59341	3.44249		OT1A000732	2.84587	1.80986	1.11349	3.49348	3.08705		OT1A000753	8.97927	6.22556	3.47376	13.2376	13.5238
OT1A001333	0.905731	2.19291	1.1735	1.07341	1.26005		OT1A000741	6.84814	2.314	5.03208	3.90456	6.84562		OT1A000754	0.825127	0.970025	0.504711	0.787464	0.15112
OT1A001335	0.767741	0.251331	1.67081	2.16128	7.24992		OT1A000754	0.286761	0.242565	0.357643	0.241873	0.086285		OT1A000758	1.70115	0.275674	0.298792	0.578365	0.312761
OT1A001341	3.84738	3.0117	3.47328	1.54395	3.05446		OT1A000758	0.38018	0.061078	0.464895	0.26305	0.13187		OT1A000759	0.212619	0.692825	2.96102	2.50903	1.4057
OT1A001347	7.4177	10.161	5.49557	1.9595	3.29329		OT1A000759	0.388721	0.777126	5.9718	1.39985	2.08755		OT1A000761	11.9374	14.642	14.848	11.8883	48.1068
OT1A001363	28.2888	18.6356	15.199	14.9774	16.4881		OT1A000784	1.45763	3.53719	1.91631	2.07532	0.776554		OT1A000770	2.55615	1.4016	0.889739	2.49802	2.02049
OT1A001364	0.307844	0.787388	0.510141	0.384715	0.405478		OT1A000787	0.533518	0.33516	0.493188	0.731221	0.445932		OT1A000776	1.29336	6.90473	9.00291	4.56123	4.13549
OT1A001368	7.37245	0.992743	1.6971	1.88318	5.52064		OT1A000800	0.471257	1.03703	1.41554	0.939078	0.471265		OT1A000798	2.29833	0.396754	0.370686	0.39818	0.945045
OT1A001369	2.37965	1.21012	1.95194	2.80248	3.03039		OT1A000807	0.214294	0.170696	0.195519	0.313706	0.0975563		OT1A000807	0.779727	0.592093	0.388599	0.394728	0.292307
OT1A001372	0.765027	0.149855	1.8926	2.17582	5.3429		OT1A000814	0.426627	1.24917	1.79715	0.763276	0.651803		OT1A000814	0.0855523	0.137222	0.138875	0.118152	0.361179
OT1A001383	2.50787	2.24645	5.21731	7.31259	6.88174		OT1A000817	1.22703	0.889253	0.557537	0.82878	0.466856		OT1A000826	0.86113	2.00899	0.628973	1.07875	0.341808
OT1A001384	15.9883	8.08948	14.5417	14.9049	19.6844		OT1A000824	1.34224	0.269636	0.630037	1.14409	1.92265		OT1A000839	10.1701	4.51301	7.65248	4.1486	10.0034
OT1A001413	1.26407	2.89397	2.19992	1.21789	1.51076		OT1A000837	1.92933	5.15357	3.13327	2.02228	1.495		OT1A000878	0.45099	0.235604	0.258923	1.0355	0.481292
OT1A001422	0.903603	0.941425	0.543544	0.786929	0.421022		OT1A000839	8.74014	5.80193	9.4167	3.66429	7.87839		OT1A000905	0.0646873	0.235646	0.11891	0.108384	0.0561333
OT1A001434	0.552374	0.669354	0.703991	0.060805	0.101239		OT1A000852	1.7595	7.2291	5.38406	4.57999	4.95326		OT1A000907	0.295	0.933741	0.71191	1.05682	1.30374
OT1A001442	20.8005	14.0221	10.9226	6.2549	9.45076		OT1A000878	1.80809	0.716264	0.660959	1.08362	0.467935		OT1A000913	0.328657	0.271003	0.155203	0.278868	0.086921
OT1A001443	10.2537	5.29394	6.70656	4.87708	4.66509		OT1A000885	3.92467	6.00293	3.13578	3.52869	2.14392		OT1A000914	0.297808	0.261537	0.0961017	0.16526	0.28148
OT1A001450	64.5817	41.8435	55.8999	22.316	62.9431		OT1A000907	16.0481	3.3346	5.88801	6.21888	9.66384		OT1A000915	0.494145	0.583077	0.301835	0.474493	0.084944
OT1A001452	2.58646	4.00922	6.96789	0.825901	2.39478		OT1A000914	0.274165	0.653278	0.295602	0.090187	0.0850707		OT1A000919	1.35412	2.05388	2.55981	1.75926	1.1523
OT1A001460	10.3896	15.6662	14.4789	3.71235	4.70666		OT1A000915	0.547344	1.55651	0.706594	0.338663	0.154251		OT1A000945	0.84534	3.01184	2.91256	2.87233	1.48451
OT1A001462	8.59053	3.40316	6.73078	6.89832	10.5292		OT1A000949	1.83851	1.7009	0.895916	1.03606	0.233767		OT1A000957	4.01573	3.67784	1.27814	1.24611	2.64832
OT1A001463	22.369	22.5234	30.4085	7.9751	27.675		OT1A000953	4.12637	0.210957	1.44413	1.25687	5.70795		OT1A000965	1.12186	0.725754	0.503197	1.7434	0.900665
OT1A001466	0.960926	0.279808	0.626013	0.492992	0.49538		OT1A000957	7.04759	3.50409	4.13571	4.02314	6.74725		OT1A000967	0.467876	0.952051	1.39587	0.961455	1.02306
OT1A001468	0.58742	0.428566	0.563701	0.310052	0.208071		OT1A000967	0.521054	3.07203	1.03379	1.21866	0.845252		OT1A000969	1.76308	0.889537	1.94839	1.00506	1.45855
OT1A001471	1.04809	0.268906	0.695986	0.805788	1.20103		OT1A000969	0.384103	0.0513673	0.282541	0.155198	0.36065		OT1A000970	0.117307	0.206599	1.57519	0.0731313	0.34823
OT1A001472	0.162085	0.0238273	0.274519	0.328024	0.37083		OT1A000970	0.459555	0.328709	0.570486	0.145844	0.316134		OT1A000971	0.312192	0.583101	1.31782	0.84308	0.801039
OT1A001476	2.21692	1.95987	1.55057	1.67236	1.11321		OT1A000971	2.98055	1.44951	1.10332	2.22999	1.02301		OT1A000972	0.066978	0.79124	0.866028	0.397754	0.517791
OT1A001487	0.563895	0.158813	0.617387	0.626951	1.50732		OT1A000972	0.738128	0.6475	0.105702	0.562065	0.753309		OT1A000998	0	2.04269	1.65885	1.24362	0.44503
OT1A001491	0.345658	0.321105	0.384055	0.363219	1.6916		OT1A000992	0.824707	3.5577	1.10129	0.819124	1.56025		OT1A001000	2.36445	0.851251	0.660394	3.29734	1.93574
OT1A001493	0.503195	0.977742	1.76233	1.46693	1.06147		OT1A000998	0.016796	0.08666	0.0718413	0.16807	0.636842		OT1A001002	2.71234	7.21732	5.09315	5.20938	2.50589
OT1A001497	8.8161	3.79869	14.968	53.3742	38.9714		OT1A001000	3.37535	1.81949	2.20697	2.48317	2.36331		OT1A001003	1.39354	3.9816	2.2863	2.68793	1.17632
OT1A001499	8.57241	0.202838	2.46185	2.0047	2.12384		OT1A001002	1.21619	3.56181	2.59227	3.20654	2.9097		OT1A001004	0.233351	0.694299	0.35391	0.648862	0.238468
OT1A001501	0.359211	0.174311	0.136442	0.0243557	0.118262		OT1A001003	0.508279	1.95492	1.15938	1.501	1.13392		OT1A001006	0.132442	0.635363	0.350323	0.471394	0.27421
OT1A001506	67.0148	46.858	30.1727	45.4101	25.5717		OT1A001004	0.190991	0.652975	0.236232	0.336501	0.240546		OT1A001008	0.598153	1.26538	0.536997	0.857103	0.469382
OT1A001507	0.164036	0.0621317	0.268069	0.690976	0.730349		OT1A001007	0.331288	0.900925	0.02404	0.716017	0.253409		OT1A001015	1.3324	1.39298	0.639422	1.75937	0.478819
OT1A001508	8.1131	3.67665	8.55196	4.89277	10.8409		OT1A001008	0.214978	0.759943	0.332979	0.354966	0.315827		OT1A001016	6.38339	50.6594	53.8409	10.6732	3.00313
OT1A001511	0.0564973	0.211022	0.306557	0.887506	0.276752		OT1A001018	0.592066	1.27112	0.960653	1.46908	1.98202		OT1A001018	1.89684	2.24063	3.72051	1.6	0.961723
OT1A001535	0.860988	0.356073	0.831974	0.715078	1.20897		OT1A001025	42.9382	25.2616	30.015	33.5486	10.857		OT1A001019	1.94035	3.88686	3.63277	1.88366	1.76242
OT1A001537	5.2584	4.56778	8.55326	2.73029	13.0056		OT1A001029	0.307518	0.142594	0.207715	0.124096	0.0956043		OT1A001029	0.105617	0.08019	0.0281603	0.0544083	0.121205
OT1A001546	0.126872	0.113333	0.248138	0.589743	0.43665		OT1A001030	0.338409	0.215088	0.264608	0.480692	0.107425		OT1A001031	0.0293907	0.075801	0.42973	0.5741	0.496439
OT1A001563	7.7579	3.54958	3.31165	3.23126	3.764		OT1A001041	3.95229	2.48514	1.84509	5.57165	1.93301		OT1A001032	0.0352957	0.220712	0.129107	0.361582	0.257613
OT1A001577	0.713782	0.65989	0.361879	0.692502	0.282705		OT1A001042	1.14111	3.59039	1.89525	2.39394	1.97856		OT1A001036	0.118183	0.632933	0.539953	1.02483	0.899457
OT1A001583	11.2958	2.21405	5.85993	4.96587	3.77134		OT1A001046	9.98536	10.2066	5.43921	15.2559	6.57019		OT1A001039	0.200949	0.778274	0.809363	0.968325	1.03164
OT1A001586	11.3782	2.25978	5.84906	4.97256	3.81634		OT1A001047	2.28153	7.44902	4.37838	7.69319	5.67208		OT1A001042	0.98338	2.95056	1.86155	4.4835	1.74535
OT1A001587	0.016261	0	0.216588	0.895917	0.376377		OT1A001053	4.01816	2.25934	2.95358	5.77268	5.54232		OT1A001053	2.67077	3.63075	3.13692	7.76257	5.59341
OT1A001589	12.3798	2.5759	6.54474	5.69218	4.2265		OT1A001056	0.970297	0.611283	1.50111	1.64746	0.860563		OT1A001060	3.54777	1.28069	1.14559	2.85106	5.54043
OT1A001595	0.0477803	0.0391577	0.001026	0.0460803	0.035184		OT1A001067	0.216928	0.401198	0.481417	0.820319	0.645301		OT1A001067	0.4051	0.731222	1.73057	1.14545	1.00424
OT1A001599	0.505766	0.669371	0.874954	0.103355	0.122674		OT1A001068	0.471215	1.4064	0.827147	1.53751	0.980515		OT1A001068	1.00809	2.84965	1.6475	2.19964	1.14038
OT1A001602	0.257201	2.41413	3.45634	2.82124	2.31258		OT1A001075	0.362795	0.019947	0.040555	0.0420433	0.18121		OT1A001069	6.08346	11.8835	11.612	6.24106	4.63189
OT1A001605	0.0317813	0.0838173	0.34738	0.37195	0.505406		OT1A001077	0.0176113	0.0413013	0.0867163	0.181439	0.0868523		OT1A001073	0.743189	0.0690193	0.0922197	0.113637	0.0164487
OT1A001612	4.76969	3.5931	2.07027	3.10293	1.64204		OT1A001079	75.8546	30.1258	68.9985	74.904	77.8319		OT1A001075	2.32328	0.498523	0.642388	0.977187	0.856076
OT1A001619	0.738008	0.304588	0.484251	0.812023	0.363128		OT1A001080	3.73914	2.59672	2.03375	8.45822	4.59514		OT1A001080	0.737222	1.59992	0.92921	0.579264	0.572424
OT1A001621	14.8176	1.03626	1.47097	1.53384	2.57244		OT1A001087	9.48133	9.28949	7.50213	10.0044	3.68838		OT1A001087	11.0019	12.4989	10.1751	12.29	5.22936
OT1A001622	0.301095	0.0726057	0.099773	0.411362	0.333037		OT1A001093	0.870082	0.421076	0.882778	0.383831	1.66474		OT1A001097	0.816734	0.930915	0.854342	1.85316	0.980185
OT1A001623	1.25379	0.452757	1.28157	1.7588	1.96636		OT1A001098	1.0514	0.488788	0.4392	1.13166	0.364034		OT1A001098	0.604013	0.541906	0.461161	0.25613	0.523268
OT1A001624	12.9083	7.74822	10.8867	6.799	13.7057		OT1A001100	0.391102	0.547783	1.21414	0.696029	0.402556		OT1A001100	1.62216	1.20589	0.706557	2.21875	2.5663
OT1A001626	0.223842	0.17105	0.281197	0.814357	0.563885		OT1A001114	0.153983	0.130139	0.0687967	0.19842	0.0801827		OT1A001107	0.47433	0.186952	0.113661	0.200577	0.0707293
OT1A001627	50.2945	16.4182	17.269	21.6297	36.7069		OT1A001115	3.18269	2.32583	2.79319	1.44526	1.42755		OT1A001111	7.18161	16.4583	10.1791	13.7938	7.20653
OT1A001628	52.7819	29.052	26.5794	32.7361	45.784		OT1A001116	0.565871	0.088795	0.370525	0.142273	0.0768407		OT1A001115	1.18279	0.959984	1.17642	0.58593	0.47889
OT1A001636	1.64724	0.598103	0.91871	1.23868	1.22732		OT1A001120	0.118612	0.0319133	0.0957153	0.202843	0.639149		OT1A001117	4.09212	10.5631	8.6521	8.17316	5.80728
OT1A001641	4.23874	6.77387	5.5601	10.9631	6.60553		OT1A001121	0	0	0.444671	0	0		OT1A001120	0.724383	14.1258	20.5714	20.0351	10.2013
OT1A001644	0.438303	0.0107483	0.438379	1.06705	1.45562		OT1A001136	0.0241257	0.651083	1.05452	0.115923	0.28692		OT1A001136	45.1343	11.2578	12.9339	11.0302	20.2494
OT1A001646	0.203881	0.227528	0.168253	0.532383	0.38581		OT1A001137	14.9751	12.9417	6.12526	18.8973	15.7215		OT1A001141	0.300623	0.30654	0.182548	1.6227	0.393007
OT1A001647	32.8639	21.5961	19.3536	13.9117	17.1987		OT1A001141	1.09891	2.13231	1.89977	0.968749	0.142485		OT1A001153	2.7094	1.81597	0.866641	3.00789	3.07547
OT1A001650	0.210661	0.312182	0.202089	0.0965063	0.166286		OT1A001143	0.907503	3.04994	1.50203	2.19757	0.884761		OT1A001159	1.75527	1.25639	0.768071	2.11676	2.28387
OT1A001656	19.9994	15.7073	25.8759	32.2586	46.3406		OT1A001144	0	0.016484	0.19096	0.0859637	0.496775		OT1A001166	2.97562	10.3131	19.1703	13.3913	6.29561
OT1A001658	3.76966	0.94165	2.48044	2.56943	4.01304		OT1A001146	0.427542	0.353051	0.174477	0.547833	0.203341		OT1A001167	0.0674863	0.343185	0.187153	0.134588	0.12514
OT1A001661	16.3039	4.37039	18.5602	29.0711	47.2853		OT1A001148	0.404356	0.428541	0.441696	0.43854	0.188992		OT1A001168	2.22417	36.0931	31.7996	49.5725	21.2498
OT1A001662	80.1923	28.142	53.4506	49.5017	65.1086		OT1A001157	1.38222	0.867043	1.05173	0.536601	0.430872		OT1A001175	0.435497	0.385208	0.529872	0.663457	2.37999
OT1A001663	1.25474	0.209471	1.16493	2.14695	5.18382		OT1A001166	0.71996	0.376051	0.442559	0.598211	4.92548		OT1A001177	0.0808637	1.20715	2.03676	2.43796	0.723964
OT1A001665	15.9202	6.92364	10.5042	9.80563	10.0076		OT1A001168	0.619016	0.231809	0.346732	0.494764	2.76814		OT1A001179	2.83829	14.8989	12.601	13.1753	13.8956
OT1A001667	0.124188	0.027376	0.268412	0.297711	0.80195		OT1A001169	0.703323	0.502908	1.06951	0.449101	3.41193		OT1A001180	4.02937	0.529498	1.08047	0.378013	0.651569
OT1A001669	1.01603	0.629551	0.684847	0.483132	0.945105		OT1A001170	2.56045	3.5388	7.24995	4.37958	6.00683		OT1A001185	0.528734	0.859003	1.21806	0.839453	0.807688
OT1A001674	0.30261	0.448826	0.554737	1.32015	1.05052		OT1A001171	3.93256	13.5224	6.26584	7.83809	8.60966		OT1A001186	240.4	861.016	1090.1	256.714	206.75
OT1A001677	3.99994	1.94061	2.6866	5.25846	9.8773		OT1A001173	151.288	96.7061	46.1765	46.1923	22.5443		OT1A001187	22.1814	49.4808	39.329	33.1816	18.7983
OT1A001682	0.471228	0.638852	0.725384	0.41245	1.01571		OT1A001175	0.100902	0.350263	0.593575	0.287013	0.165674		OT1A001189	0	0.149384	0.106602	0.0207027	0
OT1A001684	0.0695223	0.2957	0.119819	0	0.0242687		OT1A001176	1.32713	3.59037	2.09942	1.75258	1.65709		OT1A001201	0.18597	0.340643	0.512677	0.707416	0.694242
OT1A001693	2.23822	5.27995	5.66989	6.05455	4.72383		OT1A001177	0	1.18125	0.33425	0.217769	3.65569		OT1A001203	0.601113	1.98582	0.731356	1.24446	0.583051
OT1A001698	0.0343417	0.0662127	0.062313	0.407968	0.339811		OT1A001178	2.5413	8.27818	4.9683	3.7257	5.58586		OT1A001211	2.19359	4.77105	3.45646	4.41769	2.89554
OT1A001712	0.495052	0.252574	0.514879	0.345383	1.13892		OT1A001179	35.2426	93.939	55.8441	44.152	58.1096		OT1A001214	2.78219	1.30762	3.277	2.13596	3.00701
OT1A001718	2.97509	3.89902	1.82408	3.01174	1.37865		OT1A001186	3.78828	244.299	110.043	11.1578	20.7493		OT1A001216	4.74877	11.7506	9.44163	8.55916	5.2009
OT1A001720	0.40302	0.172827	0.357265	0.300822	0.571792		OT1A001203	0.158091	0.642025	0.295226	0.400338	5.19857		OT1A001217	0.10033	0.136967	0.141802	0.121087	0.348524
OT1A001722	0.524963	0.297582	0.439629	0.128253	0.402859		OT1A001211	1.16203	3.19776	1.33074	2.42172	2.92373		OT1A001220	0.205713	0.590475	0.644552	0.491196	0.428218
OT1A001723	89.2653	59.6027	38.8633	46.2674	32.4785		OT1A001213	1.43932	0.698704	2.15272	0.801525	2.76692		OT1A001221	3.25014	2.10296	1.53249	0.474828	0.819507
OT1A001724	5.01101	1.6284	2.41883	2.89374	2.33017		OT1A001214	0.299799	0.140708	0.559619	0.705386	0.400291		OT1A001223	0.0391083	1.98275	0.900144	0.508933	1.87548
OT1A001727	0.511616	0.818766	0.195623	0.092338	0.137806		OT1A001215	4.30253	2.67212	1.70667	5.12793	2.67008		OT1A001231	2.84942	7.22741	12.609	11.1405	8.93891
OT1A001738	18.9333	10.4813	18.0977	12.7242	19.6854		OT1A001217	106.491	17.9976	26.9341	55.0202	35.5606		OT1A001238	23.6143	13.9992	23.5655	5.51362	7.1957
OT1A001758	1.97653	3.07752	1.55647	4.53415	1.87375		OT1A001220	0.126929	0.14934	0.417633	0.184041	0.215165		OT1A001242	9.1793	29.3145	23.0987	19.2987	13.139
OT1A001762	1.20272	1.70474	1.79168	1.85337	2.58808		OT1A001223	0.600353	1.66977	1.17715	1.29998	1.58664		OT1A001243	3.63654	1.37316	2.27523	1.87616	2.48269
OT1A001767	1.21532	3.93088	4.071	8.8	4.37785		OT1A001236	2.9141	1.16982	1.37751	2.34973	1.73633		OT1A001257	2.93544	7.26586	6.0376	2.35847	2.60595
OT1A001774	2.97808	1.53638	4.94086	5.06199	9.13819		OT1A001237	4.69372	3.97145	3.38319	3.67698	2.18172		OT1A001263	1.08511	0.889997	0.528236	0.465903	0.344896
OT1A001776	2.26695	4.67247	3.60425	5.54603	2.63857		OT1A001238	13.7417	7.8231	14.6386	6.80833	13.0708		OT1A001264	2.07075	1.31123	1.56348	0.676143	1.72775
OT1A001785	0.271342	0.0928567	0.263642	0.258603	0.201884		OT1A001239	0	0.196546	0.203565	0.183827	0.51488		OT1A001265	8.57567	10.6727	15.6673	10.5356	11.8577
OT1A001791	35.8299	18.9039	26.3642	30.2622	24.5356		OT1A001242	6.55531	13.5249	8.56377	24.9236	28.8647		OT1A001266	0.898517	0.168105	0.797068	1.27554	4.95277
OT1A001792	0.214208	0.263376	0.0684377	0.425007	0.331015		OT1A001243	1.17287	1.89928	3.14861	1.05251	1.12539		OT1A001268	8.65973	5.97102	8.22785	10.8065	31.7039
OT1A001799	1.32576	0.959488	1.17012	0.55265	1.14957		OT1A001244	2.83929	7.39824	7.92403	7.15975	4.4824		OT1A001271	0.531749	0.44887	0.233522	0.610041	0.703363
OT1A001803	0.081914	0.118937	0.10947	0.111374	0.295027		OT1A001247	0.772996	2.08928	1.94514	1.45713	0.907307		OT1A001279	0.559475	0.238545	0.201712	0.869739	0.585888
OT1A001804	1.43354	0.695424	0.700709	0.410892	0.965718		OT1A001250	5.36578	2.18519	7.47284	9.29599	12.7434		OT1A001283	4.1326	2.92245	3.3775	3.43726	1.59003
OT1A001805	12.7659	10.6044	11.9676	7.07928	9.52594		OT1A001251	0.186175	0.402668	1.02352	0.546076	1.1988		OT1A001284	2.54438	4.78563	7.45345	13.8995	6.22481
OT1A001811	3.45228	3.09101	4.54923	11.8174	7.87591		OT1A001253	21.7439	30.3021	14.0092	19.6229	8.21278		OT1A001288	2.54726	1.07447	0.908537	1.53317	2.42735
OT1A001813	2.42762	2.12505	2.99073	1.09642	5.39877		OT1A001255	0.101704	0.0147523	0.0587553	0.0459953	0.0420837		OT1A001289	0.008732	0.480431	0.364434	0.192355	0.288088
OT1A001815	0.342554	0.535337	0.43758	0.812585	0.936492		OT1A001257	48.9009	25.7128	21.0121	48.0845	19.6556		OT1A001290	0.329019	1.05774	0.675321	0.340881	0.689223
OT1A001827	32.1265	19.3213	20.0805	11.3658	16.5316		OT1A001263	0.671476	0.353429	0.480264	0.749937	0.373414		OT1A001293	0	34.7235	19.7427	23.3849	3.78853
OT1A001828	6.01031	2.02773	6.47819	13.5716	19.9981		OT1A001267	153.47	35.3885	18.192	48.2866	26.5632		OT1A001295	5.21957	9.68604	5.73387	21.2284	4.38133
OT1A001829	13.223	10.6811	11.151	5.67979	6.51183		OT1A001268	1.86695	1.83868	3.65517	2.86761	6.48275		OT1A001296	0.530666	1.47104	0.605623	1.43911	0.918327
OT1A001831	0.556171	0.155307	0.346151	0.805716	0.517919		OT1A001269	21.257	60.3748	90.2627	34.3216	47.5423		OT1A001303	3.17637	0.641288	0.529368	0.824372	2.71453
OT1A001842	0.0102583	0.0438877	0.007352	0.054443	0.0649777		OT1A001270	3.26245	9.69416	5.13585	6.6211	6.04267		OT1A001314	0.96988	1.03614	0.776376	2.33081	1.56458
OT1A001859	0.388081	0.137337	0.0689227	0.033004	0.109814		OT1A001271	4.97555	3.06381	2.75557	5.32275	2.14987		OT1A001315	11.579	5.57032	6.41503	5.8554	8.11787
OT1A001864	2.30274	1.42007	1.43174	1.18552	1.32546		OT1A001272	4.15184	1.03064	2.67133	3.10401	4.21706		OT1A001316	3.32899	1.23961	1.12625	1.81762	2.1543
OT1A001868	0.84386	0.651391	1.73916	1.41666	0.969886		OT1A001273	6.08032	1.25165	3.51193	3.52819	4.39872		OT1A001317	6.02381	30.1541	29.3925	23.6503	7.10455
OT1A001870	8.21104	4.31416	6.7099	14.5982	14.4804		OT1A001277	4.27105	6.54632	3.24556	9.05283	1.93559		OT1A001322	0.519311	0.319264	0.129461	0.066588	0.0860917
OT1A001879	1.11996	17.433	5.32947	15.693	3.5338		OT1A001278	9.72129	5.09726	4.99539	10.5024	3.02662		OT1A001328	1.67801	0.530459	0.647931	0.326656	1.66342
OT1A001880	0.467972	7.46789	2.13565	4.99244	1.37077		OT1A001283	3.22487	2.89564	2.37536	3.3825	1.35421		OT1A001330	2.91301	1.26409	1.32467	1.66244	2.94742
OT1A001881	1.0764	4.74708	1.44353	4.81072	1.37867		OT1A001284	43.6221	44.5633	42.0618	28.688	30.4783		OT1A001333	1.13471	2.01358	2.86861	1.44451	0.881719
OT1A001882	0.193505	6.72764	0.963369	5.73498	0.80457		OT1A001288	0.937614	1.56618	1.49838	2.45146	2.38359		OT1A001334	1.63672	3.35607	3.39664	3.25417	1.58611
OT1A001885	1.39551	2.46811	1.99179	3.40915	1.43752		OT1A001289	1.20001	0.245695	1.06113	0.94001	5.17825		OT1A001341	3.02119	1.60039	2.91137	5.82788	7.15134
OT1A001890	0.890203	0.785943	0.787771	0.299437	0.660773		OT1A001290	314.877	296.723	884.016	272.583	415.569		OT1A001347	6.41501	5.41227	10.1823	24.3544	19.0683
OT1A001896	4.4992	2.26711	6.27552	6.44344	10.5964		OT1A001291	0.63481	0.357711	0.206112	0.524859	1.36507		OT1A001351	4.60009	1.66646	1.778	5.60855	4.75477
OT1A001900	0.28372	0.272885	0.173218	0.218544	0		OT1A001293	0.016831	16.699	11.3907	6.9419	24.2986		OT1A001354	3.86736	6.69558	4.82081	9.51055	8.43485
OT1A001911	0.503438	0.183416	0.443882	0.856047	1.23125		OT1A001295	0.659368	2.6289	1.52576	3.30431	1.36701		OT1A001358	0.844456	2.60497	2.97894	1.19283	1.01273
OT1A001913	36.7842	7.61062	29.1378	31.3523	52.9319		OT1A001296	0.0969997	0.285634	0.157778	0.142573	0.188761		OT1A001359	9.19833	18.3288	13.6378	21.1094	14.1609
OT1A001920	7.14627	2.80682	3.19979	3.54514	4.47064		OT1A001300	0.634993	0.174406	0.168693	0	0.272097		OT1A001361	0.184789	3.14311	5.39073	0.585739	0.336176
OT1A001928	3.4116	1.41697	1.06964	1.37702	1.17842		OT1A001312	1.63216	2.78406	1.79504	4.70593	3.26563		OT1A001363	68.4517	19.2662	11.2084	19.7873	40.0885
OT1A001930	7.07319	3.16385	5.77943	3.79102	5.2572		OT1A001314	2.92554	1.69728	1.47928	5.37415	2.67197		OT1A001364	0.307741	0	0.0920903	0.201354	0.301607
OT1A001936	12.1224	6.39324	16.8259	29.0292	25.4583		OT1A001317	3.0689	12.4337	5.417	6.44173	12.1613		OT1A001365	0.887107	0.294444	0.112198	0.412347	0.361532
OT1A001942	0.236004	0.534755	0.428126	0.284256	0.279272		OT1A001319	5.84571	0.739141	2.48949	3.36641	6.21487		OT1A001368	4.27047	0.764143	0.552785	0.888662	1.81456
OT1A001945	4.10275	3.32622	1.77446	3.3058	1.80541		OT1A001320	535.787	266.984	222.158	404.282	146.441		OT1A001369	0.447195	0.39321	0.463374	0.431404	0.963748
OT1A001959	0.920122	1.03123	0.700806	0.308072	0.316391		OT1A001324	0.231753	0.086508	0.112055	0.151724	0.194619		OT1A001378	0.230248	1.17842	0.711003	0.834802	0.690665
OT1A001963	0.272529	0.552591	0.714923	0.836754	0.65173		OT1A001325	0	0.065737	0.272872	0.0760353	0.017917		OT1A001383	2.89207	9.47465	8.46208	23.0302	22.7998
OT1A001966	21.9564	32.1398	50.8382	20.7064	38.5345		OT1A001328	0.34131	0.099939	0.143394	0.0670403	0.123908		OT1A001384	4.10925	69.1021	75.6105	96.2029	32.2929
OT1A001974	2.66563	1.41154	2.86198	3.78717	5.30969		OT1A001330	54.0712	15.6534	59.7291	11.9393	22.2745		OT1A001392	16.7132	9.20727	11.4841	8.86682	11.4523
OT1A001980	0.0354717	0.229464	0.428548	0.104239	0.443031		OT1A001331	1.49826	0.448194	0.598735	0.0249733	0.19847		OT1A001394	1.79034	0.836009	1.0211	2.05225	1.95769
OT1A001981	5.17631	1.53736	3.19561	8.81578	6.36937		OT1A001332	17.6732	3.58563	13.149	3.12212	7.53501		OT1A001403	3.71478	3.98913	2.72425	3.03958	1.81617
OT1A001982	49.3814	160.23	57.3711	47.1112	13.9203		OT1A001335	37.8005	8.00209	31.4275	6.64874	16.8068		OT1A001413	3.12874	12.2122	10.653	10.7481	5.6835
OT1A001984	673.65	1926.75	1155.88	684.097	441.106		OT1A001346	0.485299	0.335026	0.622373	0.2979	0.780452		OT1A001414	1.69143	6.21926	5.89822	4.71629	7.1647
OT1A001987	4.46127	6.18368	12.1209	7.78039	8.47019		OT1A001351	1.17917	3.10922	1.98904	1.37329	0.416613		OT1A001419	0.949879	0.426787	0.478591	1.66764	0.990808
OT1A001988	3.01282	3.96539	4.52148	7.94548	6.44486		OT1A001356	0.258907	0.285182	0.296188	0.1955	0.125702		OT1A001425	1.70086	6.5144	11.8012	14.4275	9.86799
OT1A001997	1.19309	1.6561	0.888446	1.24384	0.541319		OT1A001358	0.394485	0.738826	1.02927	0.322286	0.53643		OT1A001427	3.3151	6.47589	20.5504	17.5108	13.7204
OT1A002005	1.97757	0.436992	1.08728	1.43739	2.08827		OT1A001366	0.746627	0.798195	0.55477	1.27223	0.286017		OT1A001432	6.12927	4.36218	3.36729	1.45874	3.0821
OT1A002017	0.366605	0.493398	0.476937	1.00942	1.05259		OT1A001368	1.9264	0.873535	0.561198	0.295921	3.46377		OT1A001434	0.176937	0.269554	1.23756	0.74742	0.276303
OT1A002027	7.93626	10.2058	17.3973	5.79859	15.023		OT1A001369	6.96782	5.62148	5.40525	5.10622	1.78554		OT1A001436	1.54916	2.02761	1.56869	1.51123	0.751793
OT1A002029	1.21295	1.00087	0.690597	1.17025	0.615863		OT1A001370	6.56842	5.24114	3.44634	8.34347	2.88361		OT1A001438	14.1373	31.2668	36.599	17.5998	10.5216
OT1A002049	0.337808	0.475551	0.285483	0.239413	0.156402		OT1A001372	54.3775	10.3881	24.993	18.7949	8.8135		OT1A001440	2.81755	9.20301	12.018	3.76037	6.6145
OT1A002050	1.94515	4.62172	3.65883	3.40097	3.13816		OT1A001378	1.36152	1.32041	0.482207	1.64723	1.63137		OT1A001443	7.10382	9.01955	26.553	5.62293	6.97996
OT1A002055	0.200757	0	0.285439	0.313884	0.359415		OT1A001382	6.90019	4.20979	4.56631	6.47902	3.34228		OT1A001447	0.287216	0.294386	0.606611	0.36393	0.732643
OT1A002059	2.00541	2.90763	1.15364	1.53191	0.877442		OT1A001383	4.9489	45.9269	46.3555	15.6876	29.7176		OT1A001450	3.80452	4.50085	22.0198	12.5906	17.4809
OT1A002060	0.888261	0.275338	0.717088	0.453198	0.917488		OT1A001384	5.47817	5.63487	23.3955	6.70586	14.9737		OT1A001452	0.175416	0	0	0.223007	0.221338
OT1A002062	0.487121	0.173751	0.56012	0.247124	0.959487		OT1A001392	12.6375	3.67717	3.77694	10.346	17.9105		OT1A001453	0.14679	0.313438	0.614674	6.29261	5.66106
OT1A002067	0.175946	0.522385	0.290353	0.282623	0.102281		OT1A001394	0.145524	0.228528	0.397581	0.675631	0.738926		OT1A001458	0.800379	1.08589	0.404859	1.19043	0.363803
OT1A002078	2.62777	1.27127	2.43867	2.02474	2.74143		OT1A001408	2.85161	7.67259	6.07416	6.41742	8.86755		OT1A001459	0.113591	0.607929	0.548336	1.28036	0.796789
OT1A002079	0.198092	0.057683	0	0.686849	0.031917		OT1A001413	0.27087	3.44022	1.39643	1.58067	2.48041		OT1A001460	1.08225	2.88815	4.61915	6.59398	9.24364
OT1A002084	1.87687	1.30197	0.881958	1.32357	0.839872		OT1A001414	0.0290253	0.710726	0.418542	0.332437	1.02433		OT1A001462	4.76146	1.89906	1.03043	0.998285	2.76085
OT1A002090	5.12766	5.37309	14.0018	7.45161	25.4075		OT1A001428	3.24103	7.87325	5.85883	5.69357	9.75519		OT1A001463	5.28733	9.20625	22.0893	21.7269	22.9484
OT1A002091	0.118226	0.0576173	0.0745867	0.037773	0.119922		OT1A001432	1.25521	0.897051	3.19577	1.7418	5.37295		OT1A001466	0.374818	0.579334	0.907875	0.112556	0.700483
OT1A002093	0.25523	0.0409733	0.0713937	0.171056	0.212894		OT1A001438	2.32442	5.75375	5.67751	2.45198	7.53312		OT1A001468	0.945083	1.90685	4.30521	4.79148	1.4059
OT1A002100	1.73945	0.682019	2.48687	2.04973	10.3093		OT1A001439	3.74261	3.14037	3.14688	2.33929	1.43671		OT1A001469	10.4889	1.65037	1.53259	0.860575	1.35152
OT1A002101	1.55015	0.973277	1.73903	1.24096	6.6358		OT1A001440	3.50113	7.79305	7.77047	4.28595	9.55775		OT1A001472	0.216755	0.0134187	0.052134	0.0748887	0.253157
OT1A002109	0.129186	0.152135	0.136143	0.344851	0.11958		OT1A001441	0.143372	0.821412	0.278082	0.365774	0.155334		OT1A001475	6.81923	4.411	3.79875	2.95596	4.16588
OT1A002115	9.67164	4.63954	8.44696	17.6314	20.7093		OT1A001442	1.84404	22.6274	21.3035	7.29039	8.89293		OT1A001482	0.188999	0.235852	0.0285203	0.106273	0.0880937
OT1A002116	0.949117	0.304896	0.986864	1.2787	1.629		OT1A001443	0.140998	0.383067	0.830321	0.811154	0.34805		OT1A001487	3.68792	0.333655	0.327962	0.196178	0.525463
OT1A002122	13.9638	12.9384	22.8248	14.7373	37.108		OT1A001445	1.33331	5.38726	3.82401	1.40283	1.58126		OT1A001491	0.542583	1.37808	0.695923	1.13833	1.8798
OT1A002127	3.35006	1.65557	2.06782	3.51379	3.0987		OT1A001447	0.521398	0.161274	0.608762	0.122691	1.04299		OT1A001493	0.394759	0.237626	0.137458	0.0782333	0.874499
OT1A002128	1.74705	2.06051	1.48669	0.955116	1.51469		OT1A001450	23.4479	32.5545	74.4647	27.9636	49.5659		OT1A001496	2.25275	4.76254	4.51007	3.95369	3.46117
OT1A002129	0.308038	0.238736	0.433421	0.650541	0.634461		OT1A001452	9.07793	8.47915	4.08429	6.87515	8.38873		OT1A001497	0.027086	0.540184	0.650836	0	0.121091
OT1A002130	0.12044	0.232778	0.153485	0.2958	0.297451		OT1A001453	3.7365	1.66465	0.709224	2.73174	3.86084		OT1A001499	0.209575	0.0257423	0.0455663	0	0.207865
OT1A002160	12.9747	11.4796	14.4702	4.3001	12.7287		OT1A001459	0.483816	0.27885	0.365828	0.237227	0.262337		OT1A001500	4.42415	0.722481	1.12056	1.26642	3.64936
OT1A002169	11.0286	4.62477	11.1362	25.985	25.5663		OT1A001460	0.475388	0.179556	0.429076	0.360038	0.734656		OT1A001501	1.20965	0.227763	0.361992	0.466766	0.39826
OT1A002175	2.43114	1.12495	2.85944	4.95979	4.05968		OT1A001462	7.76795	20.4841	23.564	18.8374	16.4478		OT1A001506	30.3123	63.4116	44.5402	21.9843	49.6435
OT1A002176	4.64123	2.34452	7.70801	4.49828	7.0987		OT1A001463	3.22079	5.76976	12.4426	4.42923	17.0381		OT1A001507	0.077272	0.268556	0.349753	0.507861	0.722369
OT1A002179	6.85941	4.59647	6.42308	3.45108	9.32237		OT1A001466	0.18864	0.137062	0.19309	0.045322	0.398418		OT1A001508	7.20455	4.757	9.6285	3.56917	8.06035
OT1A002185	1.5423	1.59281	0.688262	1.08341	1.26645		OT1A001471	3.11281	0.836313	2.42782	2.37895	0.841404		OT1A001509	0.390645	0.133516	0.265789	0.237705	0.326432
OT1A002191	1.57374	1.73341	0.901304	0.556893	0.771543		OT1A001472	0.764639	0.29121	0.576611	0.218086	0.494781		OT1A001511	0.016533	0.708372	0.848071	0.249601	0.115591
OT1A002198	0.948189	0.636488	1.52787	3.77174	2.87485		OT1A001473	0.120606	0.240359	0.491078	0.0720423	0.377414		OT1A001513	0.363636	1.98134	1.31204	0.617474	0.703013
OT1A002202	0.414275	11.9331	6.96474	34.1566	8.51081		OT1A001487	8.85759	2.91125	8.04542	5.40064	8.09882		OT1A001515	0.205605	2.13166	1.7412	1.54093	0.902458
OT1A002204	4.4124	1.46564	2.56465	4.3479	7.1026		OT1A001489	3.79941	6.23216	6.26255	3.51569	13.6401		OT1A001516	6.82712	15.2111	9.14685	11.1045	7.59117
OT1A002208	0.0987083	0.13802	2.11684	0.399679	5.23127		OT1A001491	1.69408	0.656028	1.22357	0.902634	1.06362		OT1A001534	8.98579	38.1313	51.1027	6.85408	6.61052
OT1A002213	0.583234	0.830011	0.592185	0.523913	0.266612		OT1A001496	0.241804	0.621086	0.346011	0.75474	0.53611		OT1A001535	0.624071	0.050628	0.10509	0.208131	0.335835
OT1A002218	69.5488	49.1476	31.2386	44.8361	26.9914		OT1A001497	216.217	59.5016	55.2407	138.748	49.6899		OT1A001537	0.813192	2.65899	3.23532	5.27875	3.93094
OT1A002219	0.302699	0.283372	0.0618177	0.128189	0.143624		OT1A001500	0.0787693	0.166988	0.315688	0.392229	0.096105		OT1A001538	63.0061	76.4277	111.355	161.765	220.57
OT1A002235	0.0514883	0.230459	0.14667	0.102017	0.0637447		OT1A001505	0.677764	0.642777	1.50461	0.859546	1.59582		OT1A001554	0.133578	0.0471803	0.0337677	0.106637	0.0684607
OT1A002240	0.697257	0.338335	0.638942	0.375122	0.619169		OT1A001507	3.35568	1.11103	1.53293	2.58276	4.49424		OT1A001563	4.68662	0.629726	0.520068	0.994937	2.69013
OT1A002258	1.76318	0.855898	1.36536	0.963612	1.64977		OT1A001508	9.2998	4.88638	10.9953	13.0064	34.1367		OT1A001565	0	0.185408	0.478273	0.299987	0.112879
OT1A002266	0.175092	0.11327	0	0.133831	0.138562		OT1A001511	0.0110237	1.19652	1.07542	0.246056	0.417323		OT1A001566	5.63958	87.9279	136.747	54.2909	27.4733
OT1A002267	0.0199167	0.0618037	0.0560583	0.171568	0.198073		OT1A001513	0.57045	0.402271	0.626606	0.227679	0.547679		OT1A001567	0.122612	0.194382	0.315098	0.151316	0.0101793
OT1A002268	0.0569293	0.119289	0.175894	0.495702	0.423429		OT1A001515	0	0.283865	1.14103	0.365019	0.370756		OT1A001581	0.666751	3.24189	2.96993	7.10836	1.46814
OT1A002284	2.27563	3.05954	2.8563	5.78017	3.15819		OT1A001530	19.0904	26.9375	20.776	33.4815	44.5797		OT1A001582	2.29132	1.01083	1.0588	1.59767	1.9686
OT1A002285	12.7326	9.50192	8.98	7.03445	9.94183		OT1A001534	0.308689	4.8196	2.25984	2.14385	11.1399		OT1A001583	1.91473	0.260703	0.130422	0.0265457	3.08448
OT1A002294	0.611352	2.90068	2.30939	2.11157	1.25377		OT1A001535	0.51204	0.225363	0.562806	0.42735	0.600202		OT1A001584	0.661766	4.04933	2.94008	8.06921	1.4965
OT1A002304	0.48059	0.294331	0.649503	1.68399	1.96124		OT1A001537	1.3594	1.5032	1.51305	1.06835	3.11063		OT1A001585	2.34426	0.990261	1.08355	1.84526	2.0422
OT1A002306	1.00937	0.621749	0.648669	2.52778	0.577896		OT1A001538	23.2575	9.09724	7.96653	15.2855	27.2833		OT1A001586	1.91088	0.282165	0.153208	0.0223117	3.28561
OT1A002308	0.260285	0.342077	0.302773	0.426162	0.557254		OT1A001543	0.273884	1.22638	0.935298	2.28815	0.678372		OT1A001587	0.663667	5.77601	3.43813	10.8558	1.75289
OT1A002322	0.593919	0.0731143	0.740467	0.953645	1.52891		OT1A001546	1.62966	1.38823	1.5187	1.46957	0.698531		OT1A001588	2.41493	1.15047	1.12476	2.08209	2.24813
OT1A002323	18.2554	1.71537	10.7154	8.20499	15.8409		OT1A001547	0.0804413	0.0133583	0.111069	0.228027	0.0617087		OT1A001589	2.38231	0.286338	0.165111	0.0276747	3.50221
OT1A002324	0.411386	0.131052	0.752308	0.778042	2.49117		OT1A001563	0.336852	0.153687	0.723141	0.0897753	0.497981		OT1A001594	1.65344	0.256074	0.140485	0.101958	0.644399
OT1A002333	2.73705	3.40512	3.48319	8.06352	4.41745		OT1A001564	0.407353	0.307473	0.297005	0.222305	0.19831		OT1A001601	0.226927	0.229157	0.388226	0.580785	0.434935
OT1A002334	0.251346	0.270267	0.390732	0.662822	0.54874		OT1A001566	10.1573	21.787	30.1924	14.5392	49.178		OT1A001602	0.0660467	3.61144	6.79924	3.0718	2.57475
OT1A002349	0.888302	0.920152	0.445902	0.707463	0.335634		OT1A001573	15.6606	20.379	22.0499	30.2378	51.5427		OT1A001604	4.4472	2.77697	1.9156	2.70342	2.57946
OT1A002352	0.196488	0.387461	0.337812	0.304697	0.670897		OT1A001575	2.10672	0.628498	1.43698	2.30804	1.26169		OT1A001608	1.31164	3.19207	1.88526	2.8156	1.06862
OT1A002361	1.38575	15.2899	14.4471	18.2833	15.8064		OT1A001579	1.11743	1.52056	3.33187	1.93071	3.64772		OT1A001610	0.429544	0.8068	0.835101	1.34234	1.07684
OT1A002366	5.46071	2.78887	2.4666	4.16855	2.97041		OT1A001581	3.73342	10.3374	5.37282	3.95891	0.771559		OT1A001612	0.320003	0.208511	0.132568	0.181875	0.210625
OT1A002367	4.11248	2.25835	2.553	3.49255	4.00075		OT1A001584	4.00258	11.7019	5.51811	4.61264	0.870804		OT1A001616	3.3357	7.54924	5.685	12.1121	5.286
OT1A002371	1.05559	7.01602	8.50701	11.7103	10.1591		OT1A001587	5.03737	16.1494	6.48859	6.05922	1.01156		OT1A001617	0.539725	0.0960003	0.21782	0.136756	0.561141
OT1A002372	0.658783	1.47802	1.01189	1.49785	1.16538		OT1A001593	14.9788	15.1571	10.5257	19.1608	6.68424		OT1A001619	0.383146	0.272985	0.0759937	0.266121	0.431909
OT1A002374	0.620087	0.0185593	1.0325	1.76004	3.73662		OT1A001594	0.049016	0.19968	0.431654	0.13856	0.379283		OT1A001622	0.655098	0.0653793	0.0532237	0.284604	0.119252
OT1A002375	1.58811	3.13093	3.11588	4.09076	4.35755		OT1A001599	0.0991683	2.09629	1.56779	0.166596	0.248424		OT1A001623	0.396779	0.242931	0.460783	0.0613933	0.408844
OT1A002379	3.92966	1.23403	1.27837	1.75515	1.40632		OT1A001601	0.188101	1.09616	1.68405	0.48312	0.503871		OT1A001627	166.998	16.1649	13.5723	10.6628	47.631
OT1A002385	0.429022	0.0273933	0.21468	0.19445	0.621351		OT1A001602	0.266192	1.45945	2.39866	1.506	5.67023		OT1A001628	145.586	15.3667	12.7352	19.3912	66.8908
OT1A002389	0.0720433	0.347436	0.439952	0.501224	0.307671		OT1A001604	0.232956	0.0273007	0.168891	0.0839787	0.174614		OT1A001633	0.797175	0.320467	0.181967	0.297698	0.643352
OT1A002392	0.595674	0.266436	0.812651	0.584918	1.07898		OT1A001610	0.110781	0.406763	0.349056	0.190286	0.280324		OT1A001638	0.698798	0.082718	0.179629	0.131032	0.349016
OT1A002399	0.343035	0.123092	0.110052	0.308634	0.18604		OT1A001612	1.91977	0.529434	1.10161	3.66174	1.1573		OT1A001639	22.1157	46.4457	41.9368	27.6556	18.0369
OT1A002406	0.223922	0	1.17679	2.07425	8.86752		OT1A001616	1.48823	4.56546	2.73258	6.03234	4.04299		OT1A001641	3.9228	9.25147	6.12738	8.05136	5.58162
OT1A002407	1.67235	1.11238	0.824039	0.800745	0.690643		OT1A001617	0.176503	0.1005	0.100711	0.091099	0.0414103		OT1A001642	29.2255	1.94623	3.49581	3.53604	2.06087
OT1A002412	4.70653	2.33806	3.58597	12.3837	9.42873		OT1A001621	42.9348	4.07381	21.5077	5.1876	16.8857		OT1A001644	23.8001	0.855501	1.32745	0.830556	1.62423
OT1A002414	105.978	85.9139	52.8503	81.2985	44.2661		OT1A001623	0.268138	0.187365	0.185765	0.163068	0.589351		OT1A001646	0.447816	0.488819	0.718697	0.846027	0.987143
OT1A002415	33.07	22.2589	20.9134	17.1396	12.733		OT1A001636	1.14911	0.424373	0.308972	0.695425	0.544136		OT1A001647	119.594	33.6786	51.3493	31.2615	71.2945
OT1A002427	95.0931	71.9332	45.194	64.0012	37.8222		OT1A001638	0.625973	0.402562	0.74231	0.279556	0.502212		OT1A001648	3.62048	1.54358	2.3939	2.37388	6.3453
OT1A002429	56.619	39.1028	28.2108	28.8741	21.6541		OT1A001644	32.7757	10.5234	20.5603	9.15509	5.69308		OT1A001650	0.492778	1.33617	1.28122	1.74066	1.2818
OT1A002430	115.209	82.8457	52.653	73.2163	46.8116		OT1A001650	0.639731	0.410128	0.373627	0.303753	0.620551		OT1A001652	0.389979	0.0345597	0.191398	0.306704	0.439945
OT1A002431	23.0611	29.6472	37.8656	26.8459	64.0649		OT1A001651	0.474784	1.67414	1.20142	0.738895	0.868851		OT1A001656	88.4835	15.9948	8.25966	21.6407	43.8336
OT1A002436	0.872334	0.197241	0.55507	0.987144	2.9643		OT1A001656	18.1944	5.95141	7.38088	4.823	6.92819		OT1A001657	27.0395	13.1841	3.81555	13.7659	42.3111
OT1A002440	0.685084	0.549797	0.70372	2.35308	1.19899		OT1A001658	0.328694	0.390318	1.18415	0.219479	0.314202		OT1A001658	12.1005	8.46555	1.5026	2.13903	3.33813
OT1A002453	0.185866	0.0622363	0.171969	0.410908	0.375378		OT1A001660	131.227	69.9488	95.8837	147.822	103.352		OT1A001661	10.6041	3.57805	1.49014	2.59733	8.10737
OT1A002456	0.699258	2.27125	5.96241	6.31842	14.7378		OT1A001661	67.7547	8.29722	12.1008	5.28587	15.8546		OT1A001662	9.19579	13.0968	4.63589	2.98185	6.45126
OT1A002460	2.01684	2.99164	3.98514	1.03895	2.95914		OT1A001662	5.42314	4.90798	14.5098	12.1203	38.8685		OT1A001665	2.82063	0.477185	0.07279	0.318701	0.476696
OT1A002462	1.06319	1.81672	2.89909	1.59617	4.85631		OT1A001663	20.2571	6.10825	7.02463	15.4983	14.7876		OT1A001667	2.75553	1.11487	1.2028	2.17399	1.29306
OT1A002463	0.600129	0.608321	1.20613	0.498215	1.30772		OT1A001665	0.771049	0.454063	1.66554	0.75142	0.99621		OT1A001669	14.8524	4.66908	3.66921	5.91954	7.0734
OT1A002464	1.78879	3.4451	3.87624	1.24615	2.67682		OT1A001666	5.92037	3.60218	3.31329	6.25344	7.05553		OT1A001670	31.196	15.4627	18.8762	19.5135	20.3018
OT1A002466	0.392692	0.71661	1.67995	0.768953	1.14664		OT1A001667	2.16497	1.38849	0.591569	2.27449	2.04217		OT1A001674	0.606216	1.13111	2.28046	5.40949	1.74517
OT1A002469	1.86462	1.2857	2.12199	3.1008	3.94249		OT1A001670	3.47521	1.96341	3.73101	2.2094	3.33294		OT1A001680	0.126138	0.32835	0.320616	0.041714	0.19292
OT1A002470	2.20395	1.05883	2.0338	2.82472	5.50703		OT1A001672	1.21235	0.602742	1.80482	0.952761	0.960072		OT1A001681	1.36895	0.885913	1.28473	0.735698	1.25972
OT1A002474	0.525516	0.779308	0.322296	0.233902	0.147785		OT1A001674	14.8192	15.1647	14.553	19.9073	7.94826		OT1A001689	13.0489	38.0445	37.0387	17.3839	11.6618
OT1A002478	11.5764	3.25624	8.37689	5.9593	11.0877		OT1A001676	5.22207	2.32845	2.41865	4.56894	4.47967		OT1A001693	2.3017	37.2596	33.2098	12.7308	6.08762
OT1A002483	0.697652	0.294188	0.492014	1.05379	1.8101		OT1A001677	29.0216	3.49349	7.48534	26.0736	33.5313		OT1A001694	0.805811	2.11811	1.74381	1.29069	1.36136
OT1A002487	0.506003	0.357665	0.59676	0.686443	1.16541		OT1A001680	0.527632	0.162335	0.198842	0.266356	0.605392		OT1A001702	1.93267	2.46074	3.48516	2.35903	2.66518
OT1A002489	7.69206	7.14256	3.66946	6.54768	3.94118		OT1A001681	3.00232	0.887087	3.0008	4.05118	4.48187		OT1A001705	0.429278	0.175515	0.255702	0.188411	0.148835
OT1A002490	51.2827	35.1577	28.8155	24.2991	19.0087		OT1A001683	1.31201	0.725944	0.897071	2.15084	0.992804		OT1A001706	0.349326	0.195076	0.174417	0.187265	0.261586
OT1A002503	4.38142	0.918151	1.5525	1.66617	1.85034		OT1A001685	0.382372	0.629923	0.782838	1.01951	0.821952		OT1A001707	0.819774	0.561281	0.771943	0.310212	0.408445
OT1A002504	4.95283	1.8175	4.99951	7.37056	7.93746		OT1A001689	12.2444	14.0566	7.17912	19.9928	18.7747		OT1A001709	0.237532	0.249379	0.0442077	0.00373667	0.0129903
OT1A002521	0	0.0666857	0.0689327	0.0733287	0.0647397		OT1A001693	0.705407	3.36783	1.93975	0.659747	0.691814		OT1A001713	22.5254	11.7988	7.19824	10.2329	9.7859
OT1A002531	4.35119	4.66031	2.40413	3.90999	2.16768		OT1A001694	0.0735513	0.44693	0.453736	0.478117	0.40334		OT1A001719	76.5332	54.5434	58.5104	40.1006	51.5977
OT1A002541	0.188979	0.167322	0.152074	0.823157	0.218		OT1A001695	0.41662	0.512957	0.621261	1.77317	2.25203		OT1A001723	36.7353	16.3316	12.9486	15.0609	47.5008
OT1A002558	1.82325	0.985323	1.18044	1.03447	2.05305		OT1A001698	1.25424	0.612563	0.145798	1.6998	0.839117		OT1A001724	5.31504	1.7083	0.85009	1.51423	2.88255
OT1A002561	0.253624	0.106418	0.261732	0.519191	0.666976		OT1A001702	0.629789	0.786689	0.947393	1.73867	0.609173		OT1A001738	30.6503	13.9024	26.221	12.1104	20.6301
OT1A002564	0.245481	0.14655	0.323809	0.383386	0.787718		OT1A001705	0.217157	3.58421	0.660561	0.234652	0.689461		OT1A001750	0.430924	0.376505	0.336966	0.587645	0.187833
OT1A002579	3.65445	1.91739	3.72536	7.61434	7.90147		OT1A001708	0.575536	0.983739	1.66616	1.18992	1.27467		OT1A001757	7.71503	12.8545	10.3229	17.8755	15.9774
OT1A002580	0.121934	0	0.102933	0.114709	0.065997		OT1A001712	1.98343	2.91989	1.95814	1.11179	1.43909		OT1A001762	2.64883	6.42333	8.21937	6.99528	5.8941
OT1A002601	0.592741	0.731227	0.65935	0.273513	0.587808		OT1A001713	9.52164	9.4118	9.35257	9.41114	4.08978		OT1A001763	5.78733	8.37243	14.5138	6.86179	8.80403
OT1A002602	0.958494	0.617252	1.43635	1.25873	2.42651		OT1A001718	0.00819733	0.07579	0.004215	0.0953743	0.07598		OT1A001764	0.0471797	0.432332	0.152285	0.294533	0.30394
OT1A002603	0.921223	0.573293	1.39318	1.20395	2.37162		OT1A001719	130.978	95.4501	72.1875	113.025	128.911		OT1A001776	2.73598	17.3506	11.1982	11.357	3.20013
OT1A002606	0.694	0.369584	0.653268	0.413182	0.767955		OT1A001720	0.684301	0.537617	0.358421	0.512456	0.920828		OT1A001779	1.26182	1.19744	0.882445	0.680871	0.469253
OT1A002610	1.41375	1.06306	1.49239	0.686427	1.4666		OT1A001722	0.685674	0.207097	0.671037	0.042629	0.271197		OT1A001782	0.13244	0.417799	0.529657	0.830712	0.731702
OT1A002613	13.8941	15.5854	6.9046	11.1274	5.16071		OT1A001738	28.5943	18.2678	26.9641	21.3841	26.3504		OT1A001788	0.454234	0.216521	0.137166	0.0324013	0.42245
OT1A002614	0.480996	0.135306	0.304949	0.152901	0.357386		OT1A001746	0.408656	0.208629	0.435581	0.789034	0.161135		OT1A001790	0	0	0.220368	1.56445	1.11367
OT1A002621	0.889857	0.171837	0.962192	0.895948	1.57307		OT1A001757	5.53522	0.701807	0.903453	26.8057	52.4415		OT1A001792	2.52668	0.327473	0.32319	0.704235	1.77806
OT1A002626	1.31582	1.45988	1.25831	0.380889	0.97083		OT1A001758	0.802072	2.17113	1.32686	2.27097	1.37281		OT1A001796	5.44847	3.2627	3.20285	3.30528	2.49725
OT1A002628	1.78941	47.2966	35.4898	239.347	28.4116		OT1A001762	1.1528	1.65473	1.22418	2.05961	3.01987		OT1A001799	1.33852	1.50923	2.50079	1.85523	3.40179
OT1A002632	0.881219	1.3522	1.44252	2.64938	1.66498		OT1A001763	3.65555	2.05448	3.68016	3.03452	6.52835		OT1A001801	0.526095	0.196866	0.304073	0.441314	0.610656
OT1A002643	0.141445	0.135183	0.13014	0.050756	0.0339217		OT1A001765	0.641197	1.78269	1.21977	0.976143	1.06022		OT1A001802	0.143857	0.0348997	0.604741	0.881447	0.142403
OT1A002644	4.17841	5.08533	2.64407	2.82805	1.54331		OT1A001767	3.90821	23.2761	10.6578	12.5486	10.6842		OT1A001811	0.851381	1.85844	1.53106	2.10025	1.80307
OT1A002645	3.79506	1.02322	1.25408	0.292261	0.927046		OT1A001769	2.44959	10.6686	5.64777	4.19644	3.19779		OT1A001813	0.464042	1.67382	3.78129	3.68787	3.83557
OT1A002649	1.40847	0.936536	2.7221	0.7186	1.81978		OT1A001770	2.92317	6.24086	5.33331	5.61061	6.97444		OT1A001814	0.186629	0.322083	0.361716	0.580188	0.252455
OT1A002658	0.196742	0.0406737	0.213605	0.385615	0.321428		OT1A001772	0.0671543	0.096054	0.143907	0.23252	0.285634		OT1A001816	30.9271	87.2146	83.2691	55.6813	30.7287
OT1A002662	0.395071	0.259053	0.309611	0.154555	0.442183		OT1A001774	54.9294	21.6951	26.7779	139.776	354.709		OT1A001817	2.41634	10.1889	8.8123	5.42607	4.68544
OT1A002667	0.500719	0.133854	0.34298	0.0721673	0.175245		OT1A001776	2.0464	9.00871	4.28122	4.28951	5.18211		OT1A001821	5.16463	12.4528	8.58031	10.064	5.11538
OT1A002668	1.81922	72.5568	74.6477	134.559	32.3439		OT1A001782	0.239794	0.567435	0.86186	0.570354	1.8415		OT1A001824	0.497822	1.07001	0.942421	1.01508	1.29896
OT1A002669	2.27756	2.51727	3.4618	1.06396	2.18316		OT1A001785	0.284611	0	0.0384887	0.0889307	0.22434		OT1A001827	15.2992	7.7709	11.6149	9.54739	17.8454
OT1A002676	0.22278	0.122545	0.1875	0.146782	0.066455		OT1A001795	0.511641	1.9308	0.911601	0.416313	0.160189		OT1A001828	4.30118	0.888954	1.1412	1.90853	4.65339
OT1A002692	2.7453	1.22566	2.74774	2.83091	2.16949		OT1A001799	1.83787	0.97583	1.7814	0.991135	1.62998		OT1A001830	0.361916	0.073031	0.0298783	0.0873313	0.12128
OT1A002696	1.9934	3.29314	4.62371	3.30575	2.71025		OT1A001800	5.16665	3.58973	2.38619	5.6159	5.03842		OT1A001831	1.08305	0.265467	0.289388	0.517151	0.685484
OT1A002697	88.964	59.3827	40.4242	44.5664	31.5584		OT1A001804	0	0	0.198462	0.113423	0.0224647		OT1A001847	2.2074	1.36602	0.967928	3.21901	2.59819
OT1A002710	0.510957	0.236501	0.418204	0.733431	0.77761		OT1A001811	53.3596	76.4978	26.532	76.6639	38.4852		OT1A001864	1.26697	1.81972	2.74875	2.70803	3.03771
OT1A002711	0.0207233	0.0266493	0.0638813	0.096455	0.0756397		OT1A001812	0.126861	0.568297	0.530261	0.98584	0.833871		OT1A001866	5.71487	12.4959	9.22406	13.6242	8.26818
OT1A002719	0.505017	0.581512	0.276264	0.533106	0.237756		OT1A001813	1.69336	3.88648	4.67722	3.6223	3.08121		OT1A001867	0.190239	0.380502	1.12576	1.50212	1.9031
OT1A002725	0.427651	0.172406	0.247572	0.262847	0.168768		OT1A001814	0.434403	1.34549	0.586164	1.35664	0.329838		OT1A001868	0.648656	1.48948	5.73759	13.682	4.11106
OT1A002726	3.86903	2.09554	1.44246	1.22805	1.27978		OT1A001816	4.28979	11.3177	5.56053	5.67108	11.5277		OT1A001876	4.70609	9.97909	4.03558	6.83503	4.28308
OT1A002732	0.509766	0.335478	0.303143	0.260289	0.384693		OT1A001820	1.32158	5.71852	2.82553	2.2513	2.376		OT1A001885	1.44495	2.92416	1.81663	4.82569	1.94612
OT1A002733	1.18698	0.968923	0.668801	4.19129	2.99861		OT1A001823	0.951195	3.05739	3.75455	1.37143	1.81855		OT1A001887	0.114107	0.220986	0.0864683	0	0.108764
OT1A002738	0.0148763	0.0161547	0.202661	0.112724	0.684647		OT1A001827	16.4537	7.26875	19.3473	7.19409	10.5125		OT1A001899	12.612	6.64466	8.61582	2.95712	6.89346
OT1A002739	0.606949	1.37012	0.769762	0.517155	0.397134		OT1A001828	64.4831	13.8682	19.9396	46.1947	22.0541		OT1A001900	0.440077	0.47413	1.39607	0.58208	1.02699
OT1A002762	30.9194	18.2287	13.2501	12.402	10.6632		OT1A001830	0.816517	0.393018	0.283028	0.391481	0.18845		OT1A001910	4.11176	1.04222	1.38231	1.67897	4.15273
OT1A002766	3.47904	8.43224	5.71618	5.54345	6.79467		OT1A001836	1.23728	1.32221	2.88077	1.91592	4.53223		OT1A001911	10.0569	4.23412	4.20544	2.88698	6.9418
OT1A002772	6.03833	2.4526	3.93573	1.76969	3.98861		OT1A001837	0.631603	1.184	0.88025	1.9875	2.05426		OT1A001913	8.78728	10.2259	14.8461	24.0156	35.5924
OT1A002774	1.5065	1.57172	0.873874	1.44945	0.751703		OT1A001847	3.32834	1.96608	2.41344	3.31695	1.73972		OT1A001917	2.19274	0.398554	0.615582	0.70532	1.07053
OT1A002779	0.141211	0.0420217	0.134396	0.361832	0.178874		OT1A001858	2.77876	3.63123	2.27366	2.49821	1.36878		OT1A001920	1.38769	0.483348	0.753414	0.872911	3.00625
OT1A002786	0.374697	0.459187	0.929639	0.313315	0.538882		OT1A001860	0.6156	0.220879	0.434417	0.127837	0.362588		OT1A001922	2.33057	0.857533	0.923867	1.42831	4.14043
OT1A002791	0.216754	0.112095	0.17503	0.240606	0.541135		OT1A001863	0.0874743	0.361712	0.503541	0	0.015781		OT1A001923	13.4151	6.76084	5.92708	7.66447	8.2062
OT1A002793	0.144493	0.052386	0.383502	0.46212	0.969265		OT1A001868	0.072764	0	0	0	0.293942		OT1A001930	0.87853	0.253006	0.614792	0.567202	1.22736
OT1A002798	0.804096	1.2176	0.4539	0.652179	0.226997		OT1A001869	1.71614	3.11614	2.91341	3.74416	4.10423		OT1A001935	35.7755	88.8983	60.7539	80.9958	33.2952
OT1A002802	17.5481	34.8372	46.9553	60.4752	78.664		OT1A001875	0.306534	0.751727	0.621437	0.661705	1.14361		OT1A001936	0.287249	1.44721	2.12933	1.51597	1.18109
OT1A002803	38.8103	20.3577	34.9882	19.6588	40.5122		OT1A001876	1.00569	3.38565	2.00834	2.68402	1.69822		OT1A001940	1.69479	1.47168	1.64858	0.764617	1.13651
OT1A002805	0.687746	0.53057	0.245321	0.399888	0.302451		OT1A001878	19.1935	22.8796	14.9334	22.5649	9.58594		OT1A001949	8.67263	20.631	12.5973	17.588	9.2522
OT1A002814	2.40865	2.23966	0.866299	1.91654	0.711443		OT1A001885	0.779257	1.80489	1.34726	1.33955	1.97198		OT1A001957	1.9296	5.05843	19.8424	17.3439	23.4087
OT1A002819	1.38756	1.02185	0.986889	0.775597	1.59331		OT1A001887	0.009924	0.0109147	0.038848	0.11212	0.200059		OT1A001958	3.14645	8.14	5.75186	6.32225	6.39883
OT1A002827	1.07912	0.481496	0.638332	0.673204	0.617582		OT1A001896	9.35978	5.66562	10.1356	11.8733	12.1088		OT1A001963	0.469113	0.814988	1.51833	0.571747	1.22989
OT1A002840	3.42284	1.92499	2.64575	1.78196	4.24162		OT1A001899	0.383123	0.707968	0.815561	0.375363	0.974902		OT1A001966	3.07812	40.7593	90.067	12.2822	14.0204
OT1A002841	0.157506	0.043817	0.0759343	0.134931	0.218746		OT1A001905	8.84446	27.3256	24.6244	17.6565	15.3847		OT1A001970	1.3299	0.397763	0.467678	0.534295	2.45298
OT1A002842	0.728712	0.885202	0.834523	0.23025	0.666225		OT1A001906	1.64952	1.87445	0.949878	1.2246	1.92212		OT1A001971	0.560721	1.92413	1.43954	0.505088	1.11489
OT1A002847	0.995268	1.95843	1.4641	3.94423	1.95271		OT1A001910	0.086397	0	0.111439	0.122933	0.110496		OT1A001978	46.587	23.6832	19.3404	42.0305	29.8625
OT1A002852	1.45205	2.61959	1.90171	3.56277	1.90371		OT1A001911	0.503847	0.699846	0.490572	0.528227	1.79232		OT1A001979	0.450194	0.0209677	0.0479123	0.0171023	0.015392
OT1A002857	2.43561	1.73368	2.92903	1.11358	1.78317		OT1A001913	20.4443	6.38165	13.0875	13.4944	31.5949		OT1A001980	6.91822	6.81092	4.59656	2.40761	2.09141
OT1A002858	0.928412	0.724177	0.657889	0.524857	0.332912		OT1A001914	14.5837	11.3798	13.6593	8.5001	8.56544		OT1A001981	0.291033	0.262328	0.844341	0.928375	6.52731
OT1A002865	3.32041	4.80682	4.90792	0.889217	1.99254		OT1A001917	1.82122	1.84196	2.98004	3.16776	7.04012		OT1A001984	300.743	970.02	910.61	1305.94	482.18
OT1A002872	0.550834	0.290694	0.217389	0.865172	0.474869		OT1A001920	14.9323	4.59849	8.36848	14.0547	9.09982		OT1A001986	3.06533	3.75933	1.95698	0	0
OT1A002879	4.93588	2.12711	3.14545	1.14755	2.63471		OT1A001922	6.13514	1.61478	4.81774	2.34984	3.21957		OT1A001987	0.826373	1.26084	0.428357	0.163897	0
OT1A002886	94.2668	71.3834	48.8194	54.8681	40.7079		OT1A001928	0.255751	0.178658	0.161175	0.160348	0.0805123		OT1A001988	0.290983	10.6449	17.6248	3.32033	4.35315
OT1A002887	1.61352	1.08742	0.63229	1.09437	0.370293		OT1A001930	1.56313	0.330694	0.90003	0.589929	0.47014		OT1A001992	7.6875	12.5801	20.7824	6.63402	7.77459
OT1A002888	2.41225	3.29278	3.67147	6.04207	3.94524		OT1A001933	2.15807	2.0125	1.05899	3.33272	2.23645		OT1A001995	9.52027	4.04976	4.88501	8.0942	10.9521
OT1A002890	0.808986	0.688826	0.823797	0.351961	0.834334		OT1A001936	76.6028	45.2621	30.0992	30.4905	22.5511		OT1A001997	0.711834	0.30675	0.181217	0.538543	0.845214
OT1A002897	2.05689	0.740705	0.913489	0.919407	1.82768		OT1A001940	1.0731	0.736298	1.3792	0.691274	1.1325		OT1A002003	3.08254	1.22296	1.32489	0.876708	1.4067
OT1A002905	47.2451	17.3256	26.8539	18.5871	30.665		OT1A001946	4.86784	2.49886	2.48044	6.50182	2.37355		OT1A002005	2.88396	0.539084	0.863975	1.26724	1.44314
OT1A002908	0.107229	0.11443	1.48855	0	0.2416		OT1A001948	16.74	16.7429	23.6352	21.4279	44.9013		OT1A002006	5.1593	1.49409	2.15475	2.35458	3.42454
OT1A002911	1.7816	0.396455	1.2347	1.44674	1.78652		OT1A001949	8.27909	9.23765	2.51199	6.16176	5.26654		OT1A002007	2.93414	1.66329	1.04337	1.49943	1.63452
OT1A002913	0.296817	0.0654783	0.279082	0.533799	0.803339		OT1A001950	21.7368	17.7696	11.371	28.8403	12.2762		OT1A002008	4.27466	0.257489	0.234916	0.273749	0.451322
OT1A002914	0.842547	0.372971	0.916416	1.28947	1.35913		OT1A001954	12.3532	12.495	8.97155	11.5537	5.18962		OT1A002012	1.52773	0.287066	0.187215	0.09095	0.261423
OT1A002936	0.822433	0.350285	0.521694	0.227481	0.7208		OT1A001957	31.2274	17.16	34.4745	9.07536	17.9095		OT1A002017	1.06541	0.179388	0.153039	0.387017	0.127987
OT1A002937	0.277797	0.150476	0.22611	0.274384	0.220822		OT1A001959	0.0151017	0	0.0649933	0.18558	0.372517		OT1A002021	2.19482	1.23904	0.858501	2.63084	1.35101
OT1A002938	0.598019	0.23696	0.533883	0.37947	0.520445		OT1A001963	0.0229857	0.136311	0.561052	0.0869413	0.154568		OT1A002027	9.51542	12.8127	27.074	8.61378	8.51206
OT1A002944	1.30919	1.49715	1.2109	0.600878	0.8838		OT1A001970	1.77047	0.461893	1.92544	0.398165	1.25465		OT1A002031	1.47452	5.14443	2.82866	4.30078	2.62007
OT1A002950	2.24115	1.81833	1.52321	1.27934	1.42552		OT1A001974	2.76075	3.59773	4.03909	3.47673	8.08338		OT1A002044	0.703311	0.38005	0.27744	0.146447	0.405236
OT1A002954	1.01052	0.161135	1.05643	0.839193	1.13555		OT1A001981	0.362019	2.0749	3.15999	3.06088	2.92136		OT1A002045	0.0857887	1.72851	1.31647	0.804106	0.823803
OT1A002958	0.431606	0.237832	0.829266	1.28881	1.58363		OT1A001984	7.67854	313.25	163.541	146.936	308.948		OT1A002048	0.505389	0.520738	0.426921	0.129109	0.152351
OT1A002963	2.45881	7.52807	8.52856	1.74221	3.48001		OT1A001991	0.433604	0.0642037	0.230681	0.21541	0.127424		OT1A002049	0.271296	0.144229	0.096673	0.220779	0.238057
OT1A002974	0.00611733	0	0.064346	0.0912817	0.232922		OT1A001992	2.74575	3.16128	3.12956	1.63519	2.2709		OT1A002050	0.855576	7.09105	7.37961	4.22829	3.50336
OT1A002975	13.7073	36.5165	22.4874	11.2079	15.2687		OT1A001995	1.25244	2.14094	3.31059	2.15721	2.46026		OT1A002058	2.01303	3.23535	3.66377	2.72514	2.93652
OT1A002990	0.292461	0.0575143	0.170329	0.164865	0.0691377		OT1A002006	0.907402	3.25455	1.22136	0.738861	0.888532		OT1A002059	1.26388	0.741207	0.515087	2.35349	1.78903
OT1A002997	0.0421403	0.258297	0.223286	0.0343873	0.030859		OT1A002012	0.579554	0.0937587	0.283019	0.353001	0.147224		OT1A002062	0.969849	0.241225	0.508464	0.440646	0.921752
OT1A003000	2.85311	2.81082	2.58507	1.16503	1.33655		OT1A002027	1.01913	7.41784	18.5712	10.6952	35.1634		OT1A002063	6.10921	3.30148	2.4334	2.34766	2.86135
OT1A003002	0.0696367	0.677336	1.00531	0.62847	2.10634		OT1A002030	71.5621	47.275	72.6405	84.7653	140.63		OT1A002068	22.5889	48.3101	42.2513	38.5167	22.2942
OT1A003008	0.860196	1.10324	1.94374	1.4659	2.44676		OT1A002031	0.523665	1.66096	1.41817	2.6149	2.22838		OT1A002070	28.48	11.7782	10.9334	32.4829	56.8584
OT1A003009	0.738082	0.592775	1.40875	0.3233	1.71172		OT1A002038	4.4182	1.74197	3.03564	2.54936	2.58575		OT1A002072	4.26937	2.13093	2.14812	4.42633	8.3031
OT1A003017	132.219	156.645	78.652	78.4124	61.5015		OT1A002039	89.6143	17.9749	16.8683	36.028	35.4024		OT1A002078	4.43384	2.12368	2.69445	2.83932	5.19482
OT1A003020	43.3667	21.9877	43.1734	86.4938	71.179		OT1A002044	14.9077	11.931	9.88677	13.3157	3.88518		OT1A002090	3.63259	18.5762	12.1157	17.9721	6.62307
OT1A003021	0.98888	0.427371	0.821036	0.830639	1.20643		OT1A002045	0.208915	0.729888	0.171273	0.528363	0.964834		OT1A002091	3.93332	1.25973	0.799105	1.2599	1.53279
OT1A003024	3.65088	5.44187	2.17525	3.92056	1.62633		OT1A002048	1.27069	0.486373	0.77345	0.41438	1.81466		OT1A002092	0.822765	1.11023	1.083	1.83677	1.34153
OT1A003037	0.532589	0.222153	0.292416	0.973007	0.84762		OT1A002049	0.163175	0.20826	0.425713	0.298294	0.121956		OT1A002096	0.747417	2.06489	0.537717	1.76059	0.458484
OT1A003055	3.00721	9.22402	3.19911	1.26655	0.416921		OT1A002050	3.50374	7.47992	9.23416	6.00449	9.78077		OT1A002097	5.19801	6.11519	9.94899	4.13221	4.94816
OT1A003056	21.8972	65.6066	29.395	17.0955	2.7025		OT1A002057	1.7815	1.03116	1.79185	1.95949	2.40597		OT1A002098	1.79472	16.7982	13.0314	6.50035	2.68711
OT1A003057	10.1003	21.7446	14.3574	3.42754	0.662217		OT1A002058	2.27324	4.4528	7.02395	3.40731	2.85839		OT1A002099	0.0299933	0.850792	1.79763	0.0704177	0.0404773
OT1A003058	0.337031	0.159376	0.508325	1.44311	0.928403		OT1A002059	0.411422	0.506977	0.736895	0.575401	0.220382		OT1A002100	1.55411	6.24348	1.29308	1.05881	3.76734
OT1A003060	1.79943	0.42324	1.0839	0.883059	1.4108		OT1A002060	0.994068	0.413401	2.52832	0.479395	1.34302		OT1A002101	10.7408	42.8856	22.0355	32.2225	35.1887
OT1A003062	4.81957	1.28157	3.53547	4.32419	4.72089		OT1A002062	1.3216	0.474761	0.822031	0.691709	0.617294		OT1A002110	1.29961	1.26245	0.315906	1.01271	1.07692
OT1A003064	6.88186	4.02561	4.09735	2.70141	3.92545		OT1A002063	1.53457	0.584519	0.671104	2.39551	3.02162		OT1A002111	0.497732	0.233453	0.163097	0.440851	0.349045
OT1A003065	0.660856	0.228824	0.462668	0.337593	0.607114		OT1A002064	12.6991	14.5743	7.29141	9.16316	7.56388		OT1A002116	0.0279067	0.222596	0.0558253	0.12708	0.0913827
OT1A003067	2.28743	1.02821	1.79614	1.94096	1.73909		OT1A002066	3.44661	2.71639	1.87932	2.69858	2.19755		OT1A002122	44.4658	71.8328	98.7616	51.217	68.7672
OT1A003069	11.3579	6.57922	8.56126	6.38484	9.60648		OT1A002067	1.27015	0.618162	0.539229	0.890724	0.52888		OT1A002127	2.64451	0.945974	0.889829	0.740426	3.18034
OT1A003075	1.88257	1.82866	1.43638	0.945082	1.52523		OT1A002070	2.38026	4.06076	9.56914	6.78843	4.35339		OT1A002128	0.16238	0.451995	0.174843	0.143409	0.112598
OT1A003080	1.06674	0.499726	0.908957	1.05558	1.10065		OT1A002078	3.01878	9.94773	10.5842	3.60506	6.16669		OT1A002129	1.9631	1.20281	0.864283	1.03416	0.909168
OT1A003088	1.5677	0.519463	1.58577	1.51608	2.40424		OT1A002084	1.25524	0.695108	0.968774	3.28422	0.670091		OT1A002130	0.0496407	0.101779	0.155369	0.366017	0.260573
OT1A003098	0.430193	0.313919	0.481756	0.434043	0.989302		OT1A002085	3.81935	3.59697	5.83442	2.60703	1.92102		OT1A002133	1.84463	2.07676	3.32518	5.44397	8.75551
OT1A003103	0.06784	0.119168	0.287689	0.145078	0.37844		OT1A002089	0.526859	2.62463	2.59404	1.18454	0.926561		OT1A002135	4.53118	2.41174	1.66597	1.52379	1.78364
OT1A003104	1.39877	2.15005	2.82131	1.57453	2.36934		OT1A002090	1.80022	2.4986	2.35761	3.2806	5.38416		OT1A002136	0.684682	2.20337	1.80318	0.979701	0.673015
OT1A003118	3.66732	2.25785	2.17148	1.98873	2.28147		OT1A002092	0.669646	1.65463	1.40363	1.00626	1.77933		OT1A002140	4.25053	14.8358	22.1039	29.1076	17.4626
OT1A003138	1.48165	3.40791	3.07539	1.15645	1.98747		OT1A002097	2.12315	1.88333	3.60499	1.24794	2.14182		OT1A002160	21.5683	78.0859	110.094	38.1044	24.2378
OT1A003140	4.55879	1.40463	4.77462	9.21271	6.6284		OT1A002098	0.351085	11.4065	8.57128	6.12328	7.74494		OT1A002164	10.0888	5.83357	4.93591	5.49611	4.48956
OT1A003144	3.18458	0.527021	2.44369	1.42856	1.3322		OT1A002101	4.55265	2.29596	4.57345	7.0503	10.2756		OT1A002165	0.0182283	0.022417	0.0146043	0.130229	0.0758213
OT1A003146	1.6519	2.31049	0.858546	1.30522	0.621081		OT1A002103	0.198135	0.310699	0.452738	0.224282	0.0670527		OT1A002169	0.355904	0.0911267	0.210763	0.136664	0.255703
OT1A003152	1.16705	0.730307	0.462015	0.744955	0.697713		OT1A002104	0.112318	0.128102	0.279408	0	0		OT1A002170	5.28602	1.80851	1.88295	3.13125	6.49135
OT1A003177	3.28653	1.32551	3.39983	10.7545	9.93038		OT1A002105	0.357464	1.15395	0.480248	0.559348	0.875159		OT1A002171	7.00789	5.08841	2.82522	6.25242	4.79852
OT1A003178	3.67277	2.16842	2.75424	11.3067	10.958		OT1A002109	0.496348	0.433343	1.02864	1.42022	5.82675		OT1A002174	1.93158	4.44296	2.13883	3.20006	2.0324
OT1A003179	1.03354	0.533404	0.828291	2.32897	2.60809		OT1A002110	1.42108	0.58729	0.417246	0.808822	1.38095		OT1A002175	0.713255	0.0778873	0.039332	0.0407127	0.275107
OT1A003181	4.30555	1.89511	3.83768	8.53354	5.54406		OT1A002113	0.505327	0.80119	0.904831	0.937323	1.54386		OT1A002176	0.035925	0.772733	0.643461	0.285815	0.464463
OT1A003183	5.58302	1.94389	3.14002	21.708	7.56855		OT1A002115	27.8294	20.6752	16.6826	29.3076	40.6898		OT1A002179	23.8335	11.4029	21.9341	20.4648	91.403
OT1A003188	0.2527	0.239475	0.300073	0.117635	0.29435		OT1A002116	0.683383	1.16951	2.64256	0.89059	1.09054		OT1A002185	0.638713	0.339135	0.0662117	0.40331	0.667433
OT1A003201	3.05413	1.46174	1.95256	2.2115	2.21892		OT1A002122	26.5011	46.0753	68.4192	47.6826	79.8799		OT1A002191	0.019523	0.696974	0.812216	2.42524	1.82325
OT1A003204	0.579675	0.455105	0.358789	2.36312	2.70119		OT1A002126	3.77763	10.5228	5.81845	5.88036	4.48434		OT1A002192	0.418909	0.497281	1.10088	0.61256	1.13459
OT1A003208	15.1347	13.2327	9.35367	9.5913	7.32696		OT1A002128	0.468966	0.315182	0.336178	0.283244	0.250266		OT1A002194	23.7296	9.85397	7.17925	10.6924	10.9203
OT1A003212	0.156757	0.363738	0.174017	0.09634	0.101282		OT1A002130	0.737317	1.7444	2.20621	1.26163	1.64655		OT1A002201	1.10312	0.465548	0.396735	0.2187	0.331931
OT1A003217	3.09284	2.74217	2.5036	1.49853	1.0598		OT1A002132	6.24598	13.3022	7.77481	11.4973	18.5916		OT1A002202	0	19.2449	15.4714	33.9251	5.84849
OT1A003218	0.904858	0.32595	1.0285	0.763093	1.07027		OT1A002136	1.44823	8.32968	4.37757	3.30154	3.51985		OT1A002204	9.24633	2.75569	3.10081	1.43781	2.54004
OT1A003230	0.071306	0.0257437	0.229202	0.360078	0.898903		OT1A002154	16.6593	7.63303	10.6122	19.0019	7.19737		OT1A002208	0.489082	1.15138	1.39333	1.06598	1.58935
OT1A003237	3.75797	5.47348	2.36727	3.97036	1.89147		OT1A002164	14.9333	15.8322	29.5432	25.0016	34.4463		OT1A002210	0.0668817	3.27021	2.07038	1.43853	0.379084
OT1A003239	1.44688	0.139343	1.20328	1.18531	1.75195		OT1A002167	0.130723	0.126835	0.230337	0.185672	0.680275		OT1A002211	0.621049	7.16273	5.63298	6.00424	3.63429
OT1A003243	0.0914037	0.0190103	0.063919	0.0765577	0.0262517		OT1A002169	137.958	53.4822	52.7134	84.516	40.2195		OT1A002212	6.46881	1.59415	1.36601	2.01775	3.67845
OT1A003246	1.53031	0.449892	1.51378	1.81598	3.58205		OT1A002170	1.83902	3.80274	4.49605	3.95071	5.77371		OT1A002217	1.60088	5.19649	3.8316	3.72667	2.27355
OT1A003255	1.88519	0.840694	1.4237	1.32434	2.77862		OT1A002174	0.413055	1.23842	1.95449	2.36037	0.642175		OT1A002218	33.6146	25.3227	13.2121	15.403	48.6579
OT1A003256	0.00314567	0.006223	0.0274987	0.042404	0.0672237		OT1A002175	5.02499	3.24012	3.85835	7.16383	5.07308		OT1A002229	5.81246	2.48378	1.06639	1.81384	1.66521
OT1A003259	0.441946	0.268087	0.321664	0.125068	0.308077		OT1A002179	4.99855	0.683803	0.659867	0.417419	1.9197		OT1A002230	12.6022	2.19564	0.589586	3.53363	2.59384
OT1A003266	0.887909	0.430517	1.04617	0.828937	1.11351		OT1A002185	0.815912	0.968547	0.86711	1.82036	1.99732		OT1A002231	17.9317	6.66488	5.72105	26.2319	23.9656
OT1A003268	6.19746	5.71847	2.84978	0.743619	0.811861		OT1A002186	1.67066	0.726844	1.30776	1.25484	1.07348		OT1A002232	29.4521	8.81075	7.87137	23.7017	35.2953
OT1A003272	17.4525	1.8733	7.97923	6.574	9.02736		OT1A002187	1.87619	0.889058	1.1305	1.39106	1.0278		OT1A002233	0.776442	0.723256	0.325333	0.867581	0.974957
OT1A003273	10.9571	10.5117	10.2968	7.06243	4.9161		OT1A002189	13.9071	44.6574	45.2221	39.0452	47.4463		OT1A002238	0.423545	0.206537	0.138888	0.262903	0.190183
OT1A003276	0.0213837	0.088397	0.223667	0.174975	1.10304		OT1A002191	0.180829	0.205243	0.150846	0.492956	0.79526		OT1A002240	4.60269	3.49686	3.31259	2.12303	2.77449
OT1A003279	0.236332	0.445925	0.214434	0.683378	0.674562		OT1A002192	0.790802	0.322602	0.95421	0.714327	1.44342		OT1A002244	0.0838787	0.0687667	0.066636	0.183837	0.00901667
OT1A003291	0.315941	0.615005	0.515436	1.30829	0.447728		OT1A002194	6.00396	13.5122	9.99996	12.882	15.6907		OT1A002246	20.7652	7.08513	5.00567	4.79144	5.43349
OT1A003301	2.97206	1.71558	2.5102	1.65722	2.21725		OT1A002196	1.66519	0.860266	1.00357	1.81571	1.4163		OT1A002250	0.163972	0.0445553	0.102606	0.354634	0.442866
OT1A003309	0.771376	1.20802	0.85009	2.0221	0.763641		OT1A002198	11.8374	7.53277	6.17073	14.0718	4.39771		OT1A002254	1.10737	0.126358	0.41134	0.538015	0.628055
OT1A003316	11.6224	19.8167	25.1664	7.08196	14.5105		OT1A002199	0.72091	2.06576	1.19687	1.42115	1.22904		OT1A002257	14.2404	9.8724	11.9182	5.72791	14.6043
OT1A003317	7.41006	9.35695	11.8124	3.76361	7.86696		OT1A002201	0.0105533	0.462315	0.409628	0.219631	0.137605		OT1A002258	57.0086	4.84136	12.1819	4.89487	13.5717
OT1A003321	5.66275	1.42844	3.79095	10.0019	5.69985		OT1A002202	1.63451	41.9355	28.8736	19.6224	15.0601		OT1A002259	5.85819	3.44402	2.25519	3.71589	2.30183
OT1A003334	28.6787	82.295	67.4467	32.2093	33.3104		OT1A002204	12.5899	3.41975	4.37578	6.61314	4.48313		OT1A002260	7.28604	3.55677	4.18369	9.0057	11.2762
OT1A003343	0.129162	0.0458193	0.0233023	0.0634717	0.146013		OT1A002206	3.94867	2.26961	3.24028	4.6911	7.10567		OT1A002264	2.30329	7.73334	12.1632	4.76218	5.47006
OT1A003345	0.39717	0.188329	0.306647	0.397909	0.310487		OT1A002207	0	0.01414	0.00790233	0.0175217	0.351711		OT1A002272	0.386518	0.127513	0.344012	0.441357	1.08076
OT1A003348	9.63769	11.0901	20.3253	8.31821	13.0352		OT1A002210	0.056819	0.0449253	0.0374057	0.315211	0.785512		OT1A002273	0.174866	0.588674	0.431447	1.40922	1.86624
OT1A003354	0.327965	0.758533	0.562696	0.25848	0.379107		OT1A002211	0.812942	0.173106	0.305116	1.36022	3.28406		OT1A002274	0.0890407	0.0556777	0.180481	0.337538	0.627824
OT1A003356	0.134806	0.113623	0.181638	0.301245	0.520468		OT1A002212	5.46082	3.04951	7.00948	10.0946	15.1582		OT1A002277	0.274094	0.625549	0.57023	0.525167	0.517444
OT1A003358	2.44671	1.59244	2.2852	1.16686	2.24111		OT1A002213	0.312561	0.136803	0.187613	0.188707	0.452918		OT1A002279	0.137273	0.297886	0.188174	0.174452	0.176671
OT1A003361	11.0536	5.89244	7.94154	3.35111	6.17035		OT1A002217	0.076613	0.0805227	0.0834333	0.131156	0.339047		OT1A002283	3.27052	2.0948	1.32518	3.46618	2.34018
OT1A003368	80.2038	10.046	17.1638	8.88512	11.961		OT1A002218	0.042154	0.0516483	0.145625	0.299814	3.25434		OT1A002284	1.09631	9.84455	5.07611	4.18785	1.91812
OT1A003379	0.301522	0.318869	1.00936	0.61813	1.65222		OT1A002224	11.5666	24.8612	16.0036	29.7382	28.8008		OT1A002290	1.75887	0.555384	0.357135	0.511699	0.982783
OT1A003383	1.66623	3.38237	2.87081	0.653041	1.69136		OT1A002236	7.87	3.9679	5.92405	12.8732	5.19883		OT1A002293	3.55102	1.47571	0.806569	1.71828	4.0527
OT1A003403	0.65997	0.511924	0.304077	0.104336	0.121923		OT1A002240	0.915065	1.98692	2.20386	1.82689	2.60131		OT1A002294	1.22104	4.75048	3.68092	2.5926	1.20995
OT1A003407	0	0.0316197	0.0525767	0.461223	1.29188		OT1A002243	1.14876	0.959338	1.35693	1.4551	0.528186		OT1A002309	0.661655	1.58359	2.65882	2.14395	4.04496
OT1A003408	1.62688	0.461815	2.36608	1.50541	2.67322		OT1A002246	6.53932	6.29459	5.36601	5.80665	3.03719		OT1A002310	0.446138	0.439106	0.768127	1.503	0.940768
OT1A003409	3.54856	3.62416	3.01379	4.79008	1.65149		OT1A002257	4.02552	2.0908	3.677	2.85297	4.57641		OT1A002312	0.240908	1.59857	1.93744	5.99867	3.33841
OT1A003410	3.05814	0.61937	0.676318	1.53127	0.851407		OT1A002258	1.50914	0.592792	2.80291	0.396934	1.40186		OT1A002313	0.0395503	0.131661	0.27765	0.0369473	0
OT1A003413	1.20725	1.45119	0.602584	1.2443	0.461151		OT1A002260	2.83332	2.22368	3.81215	4.95617	7.63003		OT1A002315	0.0321793	0.104939	0.0723263	0.112313	0.0332457
OT1A003423	0.390097	0.61932	0.549497	0.344547	0.842891		OT1A002264	3.09014	6.85552	10.4205	11.8814	12.5363		OT1A002316	0.441826	3.51131	4.28447	0.496074	0.333938
OT1A003429	0.137597	0.135169	0.426782	0.337099	0.407063		OT1A002268	0.603779	0.0955133	0.104001	0.373215	0.102188		OT1A002319	2.41713	8.75439	8.19791	2.15994	2.59627
OT1A003430	0.185948	0.362333	0.393834	0.376673	0.452197		OT1A002269	0.394468	0.148172	0.152673	0.416259	0.0429877		OT1A002321	15.863	39.8275	27.0224	31.3342	26.0654
OT1A003431	0.235507	0.21384	0.351983	0.608175	0.405869		OT1A002270	0.371997	0.291164	0.0763773	0.391381	0.489247		OT1A002322	0.812786	1.42108	0.875973	0.381975	1.86821
OT1A003438	3.11969	2.41526	3.06957	1.07714	1.78944		OT1A002273	0.30714	0	0.0237233	0.241514	0.66658		OT1A002323	13.863	2.48903	1.36417	0.466683	2.47717
OT1A003445	5.901	2.44202	2.7189	3.65898	4.36889		OT1A002276	10.264	3.06887	2.8719	10.2078	3.64584		OT1A002324	0.162049	0.146844	0.178964	0.308308	0.787649
OT1A003467	0.0417407	0.190456	0.110058	0.170105	0.059711		OT1A002277	4.79229	1.19051	1.79935	2.96306	2.13053		OT1A002327	0.358788	0.372393	0.210045	0.253576	0.129575
OT1A003473	0.319595	0.366338	0.401146	0.896077	0.673345		OT1A002281	0.376886	0.413173	0.631099	0.663989	0.84534		OT1A002328	2.6131	1.18082	1.41176	1.79654	0.840631
OT1A003520	1.50458	0.48527	1.18838	0.749316	2.15681		OT1A002282	0.102742	0.0472263	0.086014	0.0264137	0.0160423		OT1A002330	0.082356	0.339808	0.411779	0.079037	0.0626693
OT1A003523	2.06589	2.78414	4.09345	4.63151	5.71016		OT1A002283	3.3526	4.24869	4.21398	4.23918	1.47613		OT1A002331	6.21224	2.87483	1.94497	4.95253	3.60934
OT1A003534	66.8163	46.7004	27.0529	42.9552	26.3869		OT1A002284	5.44646	5.1779	2.21278	9.87116	8.38605		OT1A002333	4.44565	5.07616	3.8238	2.47483	2.10699
OT1A003552	1.83417	0.837087	1.80037	2.06854	4.16629		OT1A002285	6.97903	6.26729	10.6748	5.92526	3.52413		OT1A002334	1.3486	1.37607	1.42623	1.51222	4.94885
OT1A003558	2.50675	1.6876	2.40196	1.32977	2.12999		OT1A002289	1.58215	1.18063	0.667367	0.546516	0.39884		OT1A002335	2.22012	32.1077	60.7715	18.1655	18.9106
OT1A003564	5.22067	8.00598	8.91924	9.79572	11.127		OT1A002293	70.9978	76.7107	43.364	95.267	58.8572		OT1A002352	5.47982	2.82787	3.14513	2.86619	4.95824
OT1A003566	33.3549	640.208	412.652	760.432	271.002		OT1A002294	1.07148	7.53243	1.58332	4.03988	4.79546		OT1A002354	190.983	55.7614	41.3908	43.0759	81.5352
OT1A003573	0.51506	44.2237	29.0665	35.217	10.5241		OT1A002295	0	0.351017	0.250513	0.096971	0.128516		OT1A002357	0.120393	0.425597	0.299468	0.27589	0.170784
OT1A003574	0.0442413	3.61678	1.61097	3.63188	0.53233		OT1A002296	1.47475	3.63439	3.94715	4.2095	4.5426		OT1A002361	0	3.12894	7.84365	7.22169	2.2798
OT1A003577	0.691151	26.5804	21.8871	65.1805	10.188		OT1A002303	1.04499	1.81328	2.02686	1.62066	2.36997		OT1A002366	9.93869	2.19017	1.72097	3.23421	5.166
OT1A003578	1.05827	65.8711	53.2724	99.05	17.8537		OT1A002304	7.5477	4.68015	4.98022	9.87114	6.77346		OT1A002369	0.921887	0.0704693	0.273916	0.113801	0.132802
OT1A003579	0.011806	9.15029	12.6691	37.3991	3.50534		OT1A002306	0.404712	0.85389	0.942485	1.7346	0.750514		OT1A002370	1.52494	0.791476	0.676136	0.549407	0.563003
OT1A003581	0.883155	0.4795	1.61002	0.871343	2.69073		OT1A002307	2.12311	2.79107	2.73753	3.5006	5.59853		OT1A002371	3.02846	61.0642	47.8247	47.091	16.5758
OT1A003582	4.11746	1.97384	4.11879	3.46028	4.47424		OT1A002310	0.12921	0.035666	0.0656967	0.138924	0.193739		OT1A002372	2.54607	1.65364	0.782446	1.53407	0.992792
OT1A003587	1.59334	1.05038	1.26442	0.835323	1.22224		OT1A002316	0.259484	0.215515	0.271201	0.206041	0.0595763		OT1A002375	6.976	18.9011	14.1743	9.46906	5.7006
OT1A003623	0.252716	0.020594	0.115818	0.239133	0.324709		OT1A002318	4.68903	9.92156	11.4898	12.5502	12.3021		OT1A002379	1.4576	0.238364	0.209095	0.307743	0.375895
OT1A003633	1.60875	2.14162	2.23822	2.3398	4.60342		OT1A002322	3.74897	4.36607	5.29998	1.23342	2.65357		OT1A002380	0.0186563	0.00637967	0.222751	0.0236603	0.223917
OT1A003634	0.330784	14.3501	7.15931	20.152	3.18038		OT1A002323	16.8931	10.2894	27.513	5.2978	28.4451		OT1A002382	1.45053	1.45025	0.910447	1.43123	0.742503
OT1A003647	2.8928	2.39345	2.94711	1.36782	2.24976		OT1A002327	0.46838	1.30232	0.575769	1.01668	0.568381		OT1A002385	0.166211	0.307805	0.287971	1.19638	0.363331
OT1A003648	1.83227	2.17088	2.28976	0.836926	2.17103		OT1A002328	0.633074	0.679516	0.129407	0.451611	0.435382		OT1A002389	4.02148	1.26744	2.1166	1.88555	1.44696
OT1A003655	1.60444	1.48199	4.56101	9.73948	8.81505		OT1A002331	2.9926	5.18742	2.81726	6.7366	6.73096		OT1A002391	0.048678	0.0357727	0.123262	0.098998	0.294204
OT1A003658	0.119879	0.388431	0.631	1.25695	0.964755		OT1A002334	0.118235	0.443248	0.702973	0.413314	0.333724		OT1A002392	6.81356	3.96675	3.70031	3.82928	3.17532
OT1A003659	0.147747	3.08623	1.8253	10.0923	2.94513		OT1A002335	1.05334	4.44499	3.93369	1.63731	3.98803		OT1A002394	0.434166	0.212479	0.186504	0.326822	0.33078
OT1A003661	0.432818	0.802366	0.682054	1.05668	0.648445		OT1A002337	1.44272	4.57788	3.07928	3.79822	2.74901		OT1A002406	1.1462	0.873279	0.0768427	0.791614	2.1433
OT1A003670	1.06383	0.987613	0.802111	0.750038	0.474287		OT1A002338	0.239054	0	0.0148173	0.123054	0.0104733		OT1A002407	0.991972	0.439626	0.264111	0.318984	0.938772
OT1A003671	0.362027	1.03678	1.02122	0.89004	0.780355		OT1A002339	1.89076	0.952911	1.50904	2.0224	1.72445		OT1A002412	0.0266567	0.0750743	0.138974	0.099274	0.166196
OT1A003678	0.06292	0.00849533	0.062194	0.05607	0.245374		OT1A002349	0	0.0289193	0.017423	0.0509253	0.126929		OT1A002414	58.8534	32.5625	22.6281	36.432	75.591
OT1A003679	0.112351	0.0169213	0.151979	0.13018	0.278847		OT1A002352	0.613807	0.489732	0.801407	0.377046	0.663698		OT1A002415	16.6125	17.8961	13.1466	7.50235	29.5629
OT1A003688	0.595743	1.42609	0.546745	0.822514	0.321611		OT1A002353	3.99008	2.14035	1.79739	6.06219	1.88696		OT1A002427	50.3187	24.887	14.8278	22.5331	65.655
OT1A003693	0.112132	0.389892	0.230075	0.304294	0.207717		OT1A002357	0.657315	0.516636	0.189248	0.406514	0.184988		OT1A002429	24.4139	25.2208	18.0425	9.3822	34.5329
OT1A003695	0.12845	0.0871337	0.169282	0.341854	0.377102		OT1A002361	0.211187	9.00617	3.57749	3.45378	17.2683		OT1A002430	59.2092	27.2638	18.8425	25.1539	78.6059
OT1A003698	1.63725	1.96248	0.823107	0.993339	0.582428		OT1A002366	1.20197	0.511795	1.16684	0.902768	1.31583		OT1A002431	1.06766	0.935067	2.77284	3.80826	12.772
OT1A003699	6.90509	9.89709	15.5404	6.22703	13.8927		OT1A002367	4.83047	3.56159	2.89249	3.29595	4.25823		OT1A002432	1.34644	2.58387	2.34887	3.19945	1.81404
OT1A003710	0.361829	0.151939	0.473468	2.11884	1.87729		OT1A002369	0.356079	0.204354	0.237155	0.0484607	0.164774		OT1A002436	0.0478973	0.006245	0.043511	0.248936	0.18511
OT1A003730	0.839847	0.732676	0.844125	0.452722	0.617254		OT1A002371	7.61395	59.4588	44.8583	60.4723	157.517		OT1A002437	27.1406	57.56	48.6398	31.4006	25.0819
OT1A003731	1.12681	0.321555	1.76263	2.65929	2.96153		OT1A002372	0.395923	1.02977	0.406996	1.3175	0.876083		OT1A002438	3.04091	6.41669	4.78668	6.10868	3.6378
OT1A003732	2.67754	2.33843	3.13058	1.11307	1.6336		OT1A002374	2.38105	0.476183	1.043	1.13074	1.58779		OT1A002440	0.633341	0.182766	0.0817177	0.0704283	0.181921
OT1A003747	4.96131	3.80761	3.24075	1.99595	3.32291		OT1A002375	2.36953	6.87806	3.51469	6.92585	10.0588		OT1A002442	0.601513	1.40044	1.67735	0.214723	0.751504
OT1A003750	0.641324	0.280314	0.517287	0.494533	1.54146		OT1A002392	0.03038	0.0731223	0.229636	0.170452	11.0087		OT1A002447	7.93856	3.71329	6.30748	5.24972	8.50387
OT1A003754	5.02118	6.99455	2.96221	4.65766	2.21181		OT1A002397	0.0115947	0.0627547	0.0574723	0.113815	0.020096		OT1A002451	18.539	88.7389	94.0203	63.0105	38.2858
OT1A003756	0.38253	1.12679	0.97432	0.907884	0.455256		OT1A002403	0.861438	0.0163097	0.10702	0.0402563	0.001718		OT1A002453	3.28373	7.59819	11.8181	12.4927	12.7533
OT1A003757	0.108476	1.09236	1.00828	0.779427	0.260643		OT1A002404	1.4283	0.216756	0.397869	0.523293	0.51388		OT1A002456	1.31949	19.0846	14.0324	4.33132	2.91894
OT1A003766	2.31409	0.877659	1.95416	1.26533	1.91303		OT1A002406	29.8519	1.53499	7.00965	7.66446	5.12244		OT1A002457	0.254055	1.2631	0.390662	0.247526	0.120436
OT1A003771	105.344	21.8218	87.6049	208.702	226.702		OT1A002407	0.210772	0.0394167	0.0725947	0.113807	0.210108		OT1A002460	0.925356	7.64281	4.1196	0.703503	0.550141
OT1A003773	3.94613	14.7335	19.174	12.5556	10.1663		OT1A002411	0.972511	1.50018	0.834754	1.67275	2.2239		OT1A002462	1.52634	10.8534	9.37108	1.24406	2.1816
OT1A003783	0.272109	1.00208	1.3756	2.06778	1.34546		OT1A002412	51.7805	27.4292	14.6779	29.1806	10.2129		OT1A002463	0.641765	4.39266	4.18699	1.16241	1.54686
OT1A003788	0.77822	0.419652	0.646401	0.568637	0.82439		OT1A002414	4.09951	3.26119	6.83754	8.66985	16.3487		OT1A002464	0.200746	7.14963	5.43163	0.727859	0.693718
OT1A003797	0.420934	0.384033	0.311933	0.27288	0.188452		OT1A002423	1.62089	1.57194	2.66382	1.53115	0.788654		OT1A002466	3.57226	2.45305	3.05158	0.990848	1.73016
OT1A003798	102.218	21.9658	39.6943	36.5779	45.607		OT1A002427	1.46346	1.77449	2.39318	4.37545	7.0046		OT1A002467	0.749621	0.452447	0.353537	0.252618	0.596488
OT1A003799	90.991	32.6962	67.0535	67.4858	86.3635		OT1A002430	1.10144	1.25651	2.02531	3.34844	4.27453		OT1A002469	31.4279	2.85195	2.02266	14.5037	21.3778
OT1A003812	34.3361	26.7526	83.2235	185.047	325.752		OT1A002431	1.45498	2.96118	4.17506	9.05075	22.8362		OT1A002470	47.2399	7.0777	5.91447	22.6946	27.7222
OT1A003814	13.6596	23.4478	25.8893	56.0659	48.8064		OT1A002436	5.09759	0.871338	1.42415	3.76301	5.95082		OT1A002471	6.95669	4.22837	2.37199	3.50929	4.39043
OT1A003815	0.0954723	0.311163	0.11594	0.164658	0.139579		OT1A002440	0.0712643	0.128963	0.117452	0.414063	0.272867		OT1A002474	0.196178	0.436104	0.401695	0.175479	0.2505
OT1A003819	12.9082	39.0703	15.2297	6.22844	1.04177		OT1A002441	0.340347	1.05472	0.333779	0.384691	0.450196		OT1A002483	2.26533	6.76936	0.945972	1.62317	0.893721
OT1A003820	7.54479	25.4486	9.55604	3.86654	0.478212		OT1A002442	0.338524	0.644068	1.41085	0.230541	1.11309		OT1A002487	3.20984	1.52351	1.40661	2.25334	4.82663
OT1A003821	0.25614	2.74682	2.58477	3.48687	1.77319		OT1A002446	45.5734	50.0943	159.663	45.6161	133.353		OT1A002488	0.500573	0.04341	0.116695	0.415732	0.579946
OT1A003828	0.428596	0.10527	0.289647	0.322159	0.341845		OT1A002447	0.258243	0.107864	0.321733	0.137143	2.26032		OT1A002489	3.99577	1.09413	0.870115	2.34265	5.74367
OT1A003832	11.3918	5.83745	7.67539	10.6663	7.92389		OT1A002453	0	0.10031	0.190523	0.177216	0		OT1A002490	26.6062	8.81872	12.089	21.8692	34.4509
OT1A003861	235.232	81.5546	84.3502	448.597	310.117		OT1A002456	0.020593	1.16991	13.0548	4.41886	14.7903		OT1A002491	0.135128	0.451356	1.40309	0.730982	0.885868
OT1A003862	50.5885	15.0903	17.1826	167.525	141.34		OT1A002457	0.130684	0.546343	0.579822	0.256962	0.174967		OT1A002492	0.335818	0.349781	0.348242	0.776585	0.479556
OT1A003863	63.1214	22.5994	21.0396	204.001	156.031		OT1A002460	0.0326463	0.0751	0.753166	0.0431287	0.273206		OT1A002495	0.144568	0	0.017195	0.034933	0.176609
OT1A003864	73.8752	10.0692	17.3692	148.984	151.346		OT1A002462	0	0.113436	1.81789	0.494693	1.06714		OT1A002499	0.974746	0.222188	0.495109	0.583698	0.501937
OT1A003870	35.7552	4.25171	6.92374	90.4026	71.2544		OT1A002463	0.0465867	0.394052	2.03003	0.167774	0.573808		OT1A002501	4.20067	2.29079	1.41888	3.89028	3.37782
OT1A003881	2.55202	1.74956	1.01231	2.13183	0.916081		OT1A002464	0.016323	0.152303	1.16821	0.133859	0.888535		OT1A002503	4.6017	0.762596	1.05968	0.731131	1.85479
OT1A003892	4.82593	2.66043	4.11882	3.37438	4.1835		OT1A002466	0.159795	0.756844	3.56608	0.97358	2.29045		OT1A002504	0.371164	0.0467047	0.101704	0.106239	0.282094
OT1A003895	3.65737	1.53302	2.8049	1.87666	3.39452		OT1A002467	0.055967	0.342419	1.16951	0.0612603	0.12306		OT1A002509	0.740168	0.335115	0.367906	0.575305	0.569087
OT1A003898	3.94123	5.79618	8.91581	8.93404	10.0901		OT1A002469	3.29352	4.39474	1.36402	4.99258	10.224		OT1A002522	1.62427	1.08006	1.61283	0.87518	1.27771
OT1A003901	5.49734	1.43437	3.80627	3.43233	4.27125		OT1A002470	3.05152	5.74081	1.12943	7.77029	20.1096		OT1A002532	3.5991	9.54691	8.54661	4.79244	4.52749
OT1A003904	0.777907	1.33362	1.31998	1.10609	1.70337		OT1A002471	4.05406	13.7637	6.36457	5.12947	5.53379		OT1A002535	0.812272	0.0119047	0.0896503	0.027525	0
OT1A003917	5.44906	2.68763	4.96319	11.7682	8.83502		OT1A002476	0.494985	1.35291	1.29738	1.32454	1.05902		OT1A002541	0.436125	1.09991	0.729835	1.09763	0.227865
OT1A003926	1.38459	2.45165	1.00151	1.90217	0.644555		OT1A002478	5.08	1.9595	8.57408	3.19896	5.18623		OT1A002542	2.73634	3.85728	5.08392	2.68993	3.62558
OT1A003928	1.69455	4.75847	3.70087	5.50334	3.0452		OT1A002479	2.10462	4.97872	5.50338	4.83151	5.90282		OT1A002550	10.8021	3.6414	2.93431	4.0462	3.9253
OT1A003931	2.08773	3.2311	2.64209	4.83435	3.96421		OT1A002483	1.07594	5.28924	3.71208	0.48945	0.648604		OT1A002558	7.13954	5.26442	3.18283	4.2218	6.71846
OT1A003932	0.525646	0.541384	2.56168	3.0598	4.52586		OT1A002487	0.107765	0.509754	0.52125	0.435745	0.521751		OT1A002559	0.213311	0.008729	0.133532	0.06502	0.195958
OT1A003933	0.529747	0.445366	2.3089	2.50407	4.54635		OT1A002489	0.315412	0.0424083	0	0.06588	0.0546933		OT1A002561	0.308004	0.357021	0.44365	0.338246	1.42088
OT1A003934	2.29758	2.06589	7.52486	6.1382	14.0219		OT1A002490	1.76316	6.00401	10.0249	6.79939	10.318		OT1A002563	0.187727	0.269073	0.459395	0.654542	2.20686
OT1A003935	4.74878	4.0925	3.75285	2.9321	2.00423		OT1A002492	0.160435	0.0803647	0.0571593	0.150384	0.0611017		OT1A002564	5.86987	1.65861	2.47547	2.50033	4.02272
OT1A003936	2.19686	2.47216	2.13016	0.832894	2.98726		OT1A002495	1.8562	0.380615	0.140427	1.10252	0.271721		OT1A002567	1.17846	0.9557	0.756001	0.631771	1.36755
OT1A003937	2.87923	1.48159	2.623	1.35805	5.75664		OT1A002499	1.04524	0.329413	0.675837	0.895266	0.665687		OT1A002571	0.760922	1.58927	1.16734	1.05336	1.12906
OT1A003940	0.014216	0.0436237	0.221374	0.119296	0.205819		OT1A002503	0.909041	0.519398	1.33135	0.500136	0.580438		OT1A002576	2.10291	1.10343	0.894063	1.14024	1.36093
OT1A003942	0	0.367107	0.336528	0.246899	0.157477		OT1A002504	29.4448	11.4429	22.1697	20.8418	14.9637		OT1A002578	0	0.636377	0.473254	0.093639	0.143091
OT1A003949	12.381	44.9305	14.1674	6.03497	1.14274		OT1A002506	3.50747	9.29724	5.3375	5.18982	5.37199		OT1A002580	0.826969	0.178495	0.343194	0.275837	0.292465
OT1A003960	0.721435	0.377196	0.614388	0.79597	0.723533		OT1A002509	0.836715	2.24775	1.41176	1.26926	1.04105		OT1A002583	0.83789	0.145	0.173945	0.229176	0.621984
OT1A003961	2.23767	5.78403	2.67136	1.52011	1.09712		OT1A002515	1.37283	0.639192	1.40466	0.712712	2.33385		OT1A002602	0.485377	0.353908	0.859775	0.084315	0.320563
OT1A003969	0.992222	1.13407	1.11704	1.21396	2.08915		OT1A002522	1.65834	1.6943	1.99895	0.711595	0.877842		OT1A002603	0.462364	0.323436	0.822691	0.0745457	0.30292
OT1A003979	0.0129547	0.13714	0.767243	0.180681	1.57556		OT1A002532	0.488216	1.36234	1.84592	1.07789	1.58035		OT1A002606	3.06255	1.41948	1.41151	1.22186	2.10479
OT1A003980	2.31413	3.3575	4.81249	1.99903	3.94389		OT1A002537	3.62375	3.18639	1.80542	3.28806	1.97507		OT1A002610	0.206041	0.594676	0.700823	0.154086	0.224581
OT1A003981	3.62069	3.01876	2.94509	1.30621	2.06633		OT1A002541	2.3007	1.13077	0.655317	1.34278	0.344711		OT1A002619	0.479309	0.624044	0.600126	1.17572	1.23525
OT1A003982	4.0432	4.39791	4.05496	1.09019	2.22619		OT1A002542	2.84667	4.07811	5.97275	4.10406	13.2782		OT1A002621	0.081725	0.034234	0.006677	0	0.109959
OT1A003983	3.41908	7.06362	3.59343	1.33853	1.948		OT1A002553	10.4545	8.49444	11.0517	5.03612	8.15285		OT1A002623	6.40623	16.2545	6.0945	12.9471	15.7753
OT1A003985	5.05033	16.9091	16.0825	20.0137	13.2266		OT1A002558	4.19693	9.89381	9.01047	12.0713	47.1023		OT1A002624	5.14228	14.0839	11.4629	9.19927	4.72277
OT1A003986	3.24231	1.71271	3.48066	13.3107	9.28357		OT1A002561	4.03641	2.28121	4.54758	3.52699	4.92095		OT1A002626	3.63633	6.40224	7.76653	5.34718	4.97029
OT1A003987	3.3178	2.18348	1.7192	1.66883	1.8464		OT1A002564	0.466728	0.934504	3.40973	0.695221	6.48981		OT1A002627	0.408797	0.48504	0.63288	0.0779903	0.2897
OT1A003992	0.751617	0.902312	1.25694	1.88201	1.72234		OT1A002567	0.283298	0.326804	0.194591	0.096756	0.136212		OT1A002628	0.434126	87.6333	124.571	75.7817	11.3996
OT1A003994	1.98141	1.3598	1.28137	1.01365	1.66401		OT1A002570	2.56429	1.5287	1.19015	2.27511	2.08811		OT1A002633	2.36534	4.25332	4.50134	2.74897	2.27628
OT1A003995	2.0346	5.30438	3.97019	2.94434	2.48821		OT1A002576	0.56941	0.336417	0.363096	0.569096	0.330693		OT1A002642	0.506121	0.289962	0.158724	0.148426	0.168043
OT1A004008	0.265372	0.156165	0.361054	0.263864	1.03018		OT1A002579	33.543	21.135	23.2077	35.9568	20.0697		OT1A002644	5.90332	1.29636	1.15311	3.20283	3.00828
OT1A004009	122.428	132.597	105.729	51.7003	125.107		OT1A002582	2.49633	0.104248	0.378687	0.867261	0.877968		OT1A002645	42.6241	1.1607	2.19207	1.14611	2.97027
OT1A004012	2.03613	1.77522	4.08952	3.16511	5.79381		OT1A002583	1.18519	0.059806	0.242564	0.315953	0.412789		OT1A002653	2.31289	1.84938	3.59354	0.907954	1.73682
OT1A004013	1.10305	1.07986	1.39205	2.8264	2.68513		OT1A002590	0.165103	0.0244657	0.362267	0.146962	0.34683		OT1A002663	0.151678	0.865803	0.676872	0.479294	0.382107
OT1A004036	0.64795	0.286749	0.305627	0.970521	0.968447		OT1A002598	1.57676	1.02925	1.8348	1.82511	6.58755		OT1A002664	0.285811	0.301374	0.46359	0.029069	0.17357
OT1A004042	1.00157	0.505406	0.318265	0.299388	1.02585		OT1A002602	0.524191	0.518989	1.89928	0.595863	1.69892		OT1A002667	0.705216	0.136773	0.230952	0.153554	1.03893
OT1A004043	8.64439	1.07507	11.1101	28.834	24.4469		OT1A002603	0.493058	0.47497	1.76874	0.564821	1.62235		OT1A002668	0.0815453	287.482	226.888	188.142	35.9122
OT1A004044	3.78078	1.93342	2.03526	1.79071	3.48074		OT1A002606	1.04099	0.949888	1.15644	0.619334	0.838059		OT1A002681	6.28744	2.02647	1.7122	2.08043	2.29797
OT1A004045	5.66905	2.97627	2.86508	2.79169	5.36899		OT1A002610	0.0677023	1.07794	1.15883	0.467522	0.433437		OT1A002686	11.0016	6.09611	9.77665	5.43661	10.4447
OT1A004046	0.165491	0.066378	0.235548	0.141371	0.90467		OT1A002613	0.117249	0.122895	0.0865933	0.426605	0.234714		OT1A002687	3.57094	6.7531	5.07829	8.15759	6.09658
OT1A004060	1.06193	0.143759	0.441044	1.4426	2.08875		OT1A002614	0.308369	0.207322	0.267057	0.123294	0.113245		OT1A002697	33.4759	15.2154	14.7516	12.3952	47.1714
OT1A004062	1.09376	0.755441	1.38461	2.80141	4.55241		OT1A002623	0.462551	29.4336	27.4202	16.7408	15.228		OT1A002702	0	0.246635	0.148374	0.0495303	0.0198173
OT1A004064	0.968177	0.832525	1.05502	0.462287	0.545492		OT1A002624	2.23733	8.64732	3.77947	3.30864	3.61465		OT1A002709	0.08663	0.28089	0.172828	0.346354	0.125915
OT1A004065	0.587748	0.615124	1.59792	0.311545	1.04025		OT1A002626	1.31061	8.44775	1.97656	0.882058	1.09201		OT1A002723	0.162918	0.071519	0.036949	0.266124	0.179187
OT1A004074	10.0268	6.32061	5.18987	5.6947	5.19504		OT1A002628	1.85632	1.69487	0.734432	2.64914	1.37416		OT1A002725	0.221288	0	0.0954803	0	0.195711
OT1A004077	0.129132	0.0745363	0.156704	0.021606	0.939525		OT1A002629	10.4426	7.12618	3.09888	12.3031	7.3864		OT1A002726	1.69872	0.454016	0.41675	0.310176	1.59608
OT1A004080	0.458723	0.191115	0.408819	0.506001	1.69656		OT1A002632	6.76602	4.75107	3.45144	9.74322	4.66092		OT1A002731	5.19073	12.1272	8.56765	13.3361	7.3459
OT1A004087	1.18333	0.162122	0.336134	1.52575	2.28974		OT1A002633	0.620035	1.91446	3.21037	1.13702	2.05005		OT1A002732	0.862004	0.361725	0.786793	0.664255	0.964356
OT1A004088	4.29345	1.9533	2.2799	2.96964	8.0059		OT1A002641	3.82245	2.20504	2.71429	1.88905	2.71457		OT1A002734	2.7231	9.73865	16.1692	11.2082	8.72104
OT1A004090	0.145298	0.315376	0.365336	0.0315607	0.146395		OT1A002644	1.20148	0.82249	1.76087	1.27099	0.336447		OT1A002738	0.0969043	0.181191	0.167238	0.276842	0.117799
OT1A004092	3.05288	1.404	1.98048	3.97525	2.87944		OT1A002649	17.774	10.1925	11.5683	4.13946	4.59894		OT1A002739	1.1289	1.4491	1.10065	2.54627	1.11648
OT1A004102	0.14612	0.338066	0.210372	0.227616	0.32555		OT1A002656	0.335344	0.398486	0.364916	0.279853	0.129889		OT1A002740	0.586985	0.101807	0.1524	0.166284	0.352804
OT1A004103	19.1502	9.63562	15.3892	8.63299	11.191		OT1A002658	0.0801217	0.0697883	0.0551373	0.0880957	0.371917		OT1A002750	1.15819	0.254382	0.887505	1.56779	7.45071
OT1A004104	2.09474	1.948	3.14291	4.08696	9.35391		OT1A002661	0.926018	0.433389	0.342674	0.274017	0.495027		OT1A002751	0.884594	1.25599	1.30195	2.11282	1.27028
OT1A004107	0.414682	0.327575	0.763903	0.804856	1.62559		OT1A002662	0.759425	0.463206	0.57001	0.342472	0.343806		OT1A002755	0.36253	0.826133	0.979351	1.61245	8.08203
OT1A004114	0.054409	0.129906	0.086355	0.179667	0.169626		OT1A002668	0.331013	249.472	98.5244	53.7944	321.677		OT1A002756	0.188393	0.104024	0.284491	0.124152	0.0374877
OT1A004117	0.438427	0.72244	0.907603	1.56283	2.6165		OT1A002669	0.648538	3.30666	2.91345	0.766012	3.59686		OT1A002759	0.109906	0.261254	0.298519	0.218964	0.255001
OT1A004118	2.35741	9.96305	8.79844	4.28587	3.04485		OT1A002670	2.99144	1.81512	2.04378	6.51253	1.69905		OT1A002762	14.8982	4.24374	2.76421	4.65467	18.1934
OT1A004119	0.88756	0.388824	0.615925	0.510876	0.630163		OT1A002687	4.08604	2.86256	1.99579	6.50038	3.58076		OT1A002766	16.1559	46.5709	42.6226	66.3435	62.6771
OT1A004137	0.243597	0.60748	0.363782	0.496387	0.262574		OT1A002694	0.220876	0.485893	0.349678	0.369349	0.7755		OT1A002772	1.27566	0.251791	0.388337	0.419792	1.01579
OT1A004140	2.19424	2.86072	6.32023	1.62069	5.7685		OT1A002695	2.95601	9.69668	6.17926	5.84093	7.99003		OT1A002773	0.462314	1.24525	1.45465	1.61739	1.30752
OT1A004142	1.04333	0.878266	3.54163	1.96996	8.30796		OT1A002696	2.54411	21.6803	8.41956	9.7459	8.2162		OT1A002776	0.14598	0.232196	0.252109	0.224925	0.689894
OT1A004145	0.458105	1.02702	0.516519	0.673916	0.583571		OT1A002697	0.744842	0.328059	0.383722	0.74018	0.991625		OT1A002779	0.698205	0.0478597	0	0.0209953	0.14014
OT1A004146	0.0493087	0.0949607	0.0450257	0	0.017205		OT1A002708	0.317455	0.158462	0.203797	0.552388	0.230651		OT1A002780	22.4114	92.7656	113.806	40.211	27.9527
OT1A004156	7.46897	7.63878	9.34609	2.81237	4.84056		OT1A002718	36.6596	18.7787	35.2431	39.2527	34.673		OT1A002782	2.75603	1.24547	2.38446	2.41209	9.6194
OT1A004160	0.0665607	0.0400053	0.0677927	0.206953	0.137835		OT1A002719	0.0265543	0.0372653	0.0650367	0.0326907	0		OT1A002786	0.286114	4.94063	10.4943	12.1192	4.44218
OT1A004174	0.174108	0.0174277	0.162156	0.08706	0.188037		OT1A002720	1.77508	5.20075	2.45141	3.39789	3.39446		OT1A002787	0.410153	0.830239	1.10346	0.761045	0.430551
OT1A004177	0.256942	0.089051	0.187055	0.0815253	0.123304		OT1A002723	0.371363	0.200141	0.187151	0.19763	0.142672		OT1A002790	1.01517	0.127214	0.381292	0.682502	1.31603
OT1A004190	0.0600427	0.126646	0.0691377	0.034344	0.0153733		OT1A002729	5.71789	4.63139	8.07155	9.18569	15.8785		OT1A002791	1.41155	0.42243	0.723684	1.39315	2.68655
OT1A004212	0.085219	0.168772	0.217811	0.237248	0.27155		OT1A002732	0.252811	0.113225	0.368854	0.268868	0.25555		OT1A002792	0	0	0.47288	0.183525	1.00097
OT1A004225	1.2872	0.0303777	0.331619	0.293664	0.286363		OT1A002733	4.01544	1.60483	0.789659	0.618814	0.473596		OT1A002797	2.65109	0.444121	0.292296	0.32514	0.272128
OT1A004226	3.26785	0.100844	0.876768	1.03946	0.847843		OT1A002734	2.71868	10.5374	7.70842	5.07633	7.23917		OT1A002798	0.450445	0.226553	0.141849	0.536609	0.691445
OT1A004227	3.49074	0.10856	0.998047	1.23581	0.92597		OT1A002738	0.805189	1.14841	1.9654	1.50323	2.37729		OT1A002800	1.27032	0.411994	0.668903	0.72721	1.26154
OT1A004238	0.0230147	0	1.13149	0.0234473	0.210965		OT1A002741	34.3778	19.6121	33.3089	45.2373	26.0803		OT1A002802	8.06786	29.496	16.8285	23.6305	14.016
OT1A004251	0.0830577	0.0330853	0.0759257	0.0284293	0.057215		OT1A002744	0.687944	0.681448	0.840367	0.376752	0.693103		OT1A002803	18.9289	8.88076	12.1751	15.0756	19.5894
OT1A004252	0.237262	0.444667	0.393734	0.708501	0.0268607		OT1A002751	0.066151	0.850198	0.801439	0.740518	1.00457		OT1A002805	0.274619	0.0180967	0.0394927	0.092701	0.297886
OT1A004283	9.49496	1.95419	5.89713	6.62565	8.1971		OT1A002760	8.87519	8.71512	7.67061	7.04449	4.47751		OT1A002809	5.09515	1.30727	1.99265	2.0911	5.45155
OT1A004292	0.459657	0.0263683	0.0489847	0	0		OT1A002761	3.16382	1.68923	1.15865	2.99444	1.83045		OT1A002811	0.848324	0.186002	0.0862317	0.368758	0.861628
OT1A004293	0.534121	0.887456	0.647123	0.64991	1.12039		OT1A002762	0.543338	0.802781	0.713226	1.31978	3.81584		OT1A002813	0	0.482186	0.841004	0.866608	0.581644
OT1A004301	0.833932	1.30534	1.35464	1.8719	1.8121		OT1A002766	47.702	8.70073	8.33669	40.3943	116.04		OT1A002814	0.996854	0.634385	0.43136	0.675651	1.18042
OT1A004315	20.8669	73.7251	27.3581	13.7143	1.82572		OT1A002772	0.467526	0.44101	1.10071	0.857549	1.52004		OT1A002815	20.7751	50.6438	65.5701	57.965	19.9353
OT1A004319	6.15712	24.6386	8.4813	4.00226	0.62014		OT1A002786	0.0613427	0.121423	0.215256	0.207679	1.99095		OT1A002819	2.14255	1.05352	1.72645	2.5364	4.63215
OT1A004321	0.150823	0.320507	0.13451	0.0716453	0.0261237		OT1A002793	0.954415	0.378017	0.835031	0.930021	1.05156		OT1A002821	1.45548	0.675231	0.587285	1.36791	1.93438
OT1A004324	0.076554	0.113925	0.153058	0.220567	0.175613		OT1A002795	0.309809	0.881961	1.07757	0.480527	0.499452		OT1A002825	4.77613	2.64701	1.53814	0.471174	1.21129
OT1A004334	0.222377	0.111258	0.434202	0.360353	1.41891		OT1A002796	0.311832	0.85008	0.855996	0.753819	0.618113		OT1A002828	1.90226	8.16756	5.45391	8.39548	4.21417
OT1A004341	0.0251143	0.30936	0.162234	0.187053	0.0860357		OT1A002797	0.246866	0.119803	0.221166	0.0200507	0		OT1A002830	0.136876	0.015962	0.0152023	0.0737957	0.0743623
OT1A004342	3.30134	3.94428	2.2573	2.33348	1.05406		OT1A002798	0.118176	0.473983	0.499453	0.174603	0.140573		OT1A002831	1.5401	1.72268	3.00806	3.2523	2.56332
OT1A004367	0.509213	0.171803	0.430691	0.911162	1.20315		OT1A002800	3.70456	2.63944	2.43254	2.06079	1.80798		OT1A002832	3.23142	8.79194	10.281	5.11711	3.2752
OT1A004383	0.747503	0.0844577	0.234491	0.431545	0.365621		OT1A002801	7.47689	14.4132	12.4703	12.3902	20.6185		OT1A002834	0.194307	0.334325	0.411971	0.178191	0.298284
OT1A004416	0.095078	0.0208723	0.0705547	0.047745	0.02655		OT1A002802	5.74923	25.3462	9.88283	56.486	57.351		OT1A002836	17.7596	5.67809	8.35648	7.66004	11.2516
OT1A004417	0.122798	0.0433573	0.0619977	0.0216277	0.0249067		OT1A002803	7.56682	11.7414	14.8486	11.8207	22.2039		OT1A002838	0.918076	0.352783	0.24156	0.522161	0.889504
OT1A004426	0.639493	0.372289	0.664	0.939699	1.37881		OT1A002819	1.68523	0.397404	1.07688	1.17477	0.527595		OT1A002840	1.0004	2.27381	1.48472	0.699378	0.667486
OT1A004435	0.491718	1.28085	1.94006	0.909729	3.26598		OT1A002821	1.42319	0.467889	0.725513	1.14511	0.94982		OT1A002842	0.408676	0.157512	0.209617	0.137462	0.294025
OT1A004436	0.103438	0.13176	0.048203	0.129476	0.0221187		OT1A002825	4.95216	5.73363	2.71119	2.22124	2.46632		OT1A002844	0	0.009032	0.454307	0	0.502065
OT1A004438	0.458367	0.347123	0.29784	0.359366	0.220738		OT1A002827	0.45556	1.00983	0.781001	0.228481	0.417343		OT1A002845	0.80818	0.294496	0.363176	0.204688	0.443731
OT1A004439	0.150899	0.061131	0.165524	0.171756	0.26148		OT1A002828	1.56249	4.42475	2.56294	5.11651	6.05126		OT1A002847	0.58173	1.42168	1.15567	0.973281	1.14613
OT1A004453	0.0328067	4.69555	2.494	12.6851	2.7973		OT1A002830	0	0.0166987	0.119857	0.0481973	0.0422077		OT1A002848	4.86462	14.4809	9.94187	9.97597	6.61755
OT1A004460	0.141031	0	0.0418953	0.0301457	0.164256		OT1A002831	0.917479	0.20817	0.369823	0.362148	0.504225		OT1A002859	5.22992	3.05704	2.02988	2.72546	2.15706
OT1A004479	0	0.226475	0.481061	0.229781	0.581324		OT1A002834	1.70741	0.261307	0.569502	0.744179	0.447497		OT1A002862	6.50277	1.71789	1.57509	1.12766	1.37432
OT1A004482	0	0	0.428121	0	0		OT1A002837	0.596225	1.36845	1.78939	1.86161	0.988835		OT1A002864	46.0152	19.0995	19.4669	19.1393	24.9919
OT1A004489	0.805344	1.24779	1.50033	0.225417	0.744475		OT1A002838	3.28292	1.57812	3.83549	2.98184	1.62266		OT1A002868	1.6308	0.180713	0.272235	0.184905	0.209426
OT1A004490	0.426067	0.472603	0.218425	2.30701	2.21127		OT1A002842	3.06977	11.0094	28.7284	0.335468	0.740838		OT1A002874	4.74197	2.16368	1.56308	1.46438	2.53615
OT1A004492	15.0529	4.57173	7.11935	7.79658	8.81908		OT1A002844	0	0.058203	0.466473	0	0.112304		OT1A002875	0.872602	1.57401	1.97531	1.67928	1.42737
OT1A004505	43.1072	19.4391	29.9919	46.3865	35.4812		OT1A002847	0.10356	0.817262	0.952184	1.58519	1.32969		OT1A002876	13.3653	43.1647	34.8943	21.1083	14.137
OT1A004516	4.81783	1.98469	6.45106	14.1074	14.6301		OT1A002849	0.845706	1.09489	0.6614	0.940782	2.06973		OT1A002882	1.53818	1.11153	1.17448	0.819621	1.2329
OT1A004527	0.56371	0.314319	1.06558	1.29227	0.821077		OT1A002852	0.452078	0.879379	0.721972	1.50437	0.687817		OT1A002885	41.989	47.664	40.9918	43.8155	21.2072
OT1A004559	2.90445	1.49557	2.04694	3.16164	2.97207		OT1A002856	18.5526	12.2415	15.4652	32.9224	19.6384		OT1A002886	44.2217	19.8534	14.0053	18.4123	66.7935
OT1A004566	0.075796	0	0.116039	0.183456	0.181301		OT1A002857	4.59789	1.06759	0.731625	0.517716	0.784803		OT1A002887	0.523469	0.156425	0.146913	0.0704353	0.887385
OT1A004574	0.443602	0.372371	0.208992	0.318039	0.185166		OT1A002858	0.297453	1.81556	0.852786	0.0475443	0		OT1A002889	33.4118	16.5567	18.2899	20.7826	23.1648
OT1A004578	4.4096	3.51065	3.21961	2.15739	2.83774		OT1A002859	1.02639	2.76984	2.33616	1.63993	1.17138		OT1A002890	0.484689	0.580422	0.901694	1.22071	0.95016
OT1A004579	2.5878	3.00163	2.11194	1.42706	1.68219		OT1A002864	4.07353	7.73165	13.9032	6.6421	12.2949		OT1A002891	21.8394	5.99856	5.38843	13.5593	10.2257
OT1A004587	0.145204	0.919288	0.206593	0.088296	0.124063		OT1A002865	0.875282	2.44059	3.62722	0.905029	3.51894		OT1A002897	6.65578	5.16659	7.97618	2.47873	2.98881
OT1A004591	9.30694	1.70937	4.92581	6.4017	5.40457		OT1A002875	0.977649	1.4507	1.52683	1.46663	2.35848		OT1A002898	8.27076	4.06057	4.56483	6.41942	9.35947
OT1A004607	10.6525	15.6545	13.0187	5.23383	7.7779		OT1A002876	14.0007	12.4271	16.5877	16.7241	35.1994		OT1A002901	3.47392	1.83915	1.12677	1.73823	1.54159
OT1A004614	1.02554	0.532927	1.17285	1.00178	1.62333		OT1A002879	3.3416	8.62168	7.24292	2.50976	1.46276		OT1A002903	0.428154	1.17767	1.29271	0.810448	0.620519
OT1A004626	1.65699	0.53643	1.0456	1.67291	1.95383		OT1A002880	0.040391	0.105465	0.122473	0.117393	0		OT1A002905	4.12897	3.29699	2.96559	10.2103	5.56058
OT1A004641	20.9746	24.3589	30.8083	21.7357	48.5209		OT1A002885	6.89164	20.8962	16.659	27.867	28.3758		OT1A002911	1.14392	0.315822	0.693063	0.469393	1.33826
OT1A004644	5.72982	2.09224	2.55088	0.694015	1.28049		OT1A002890	0.686191	0.282681	0.618275	0.482731	1.6915		OT1A002913	0.776012	0	0.0104783	0.014427	0.167029
OT1A004647	1.23371	0.594631	1.13646	0.627672	0.30712		OT1A002891	5.54825	2.60544	2.68123	3.08896	8.48262		OT1A002914	2.70697	1.09851	2.69173	1.03288	1.83094
OT1A004668	0.052811	0.18818	0.055293	0.338868	0.188757		OT1A002897	0.15048	0.844296	1.04505	0.149388	9.18429		OT1A002915	6.09893	1.85385	4.72272	1.80664	3.07648
OT1A004684	0.812232	0.326238	0.766677	1.01387	2.15121		OT1A002898	6.25113	3.89002	5.03376	2.77215	6.11146		OT1A002916	7.24117	0.705726	0.626626	0.567304	0.235873
OT1A004693	1.03056	0.799342	1.27874	1.08403	2.20648		OT1A002911	0.551187	0	0.208065	0.109374	0.406113		OT1A002917	0.987806	0.0549633	0.00824933	0	0.0337843
OT1A004704	0.290786	0.725929	0.314999	0.973973	0.632992		OT1A002913	1.82196	0.0760543	0.183192	0.540653	0.519615		OT1A002937	0.627703	0.225159	0.228344	0.058693	0.171692
OT1A004712	3.49354	5.03537	4.73491	4.71161	7.17492		OT1A002921	5.79667	16.4738	9.59078	8.89384	9.83005		OT1A002938	1.45155	0.681242	0.813199	0.546506	0.909291
OT1A004715	0.0626843	0.209932	0.0900053	0.130559	0.0577513		OT1A002937	0.259737	0.12746	0.230081	0.0561703	0.214731		OT1A002944	1.28463	0.426688	0.47014	0.939551	1.73361
OT1A004722	0.649138	0.704125	0.347129	0.473746	0.286928		OT1A002944	0.167817	0.0570937	0.383949	0.103612	0.066173		OT1A002950	1.67362	0.586633	0.768713	1.17536	1.4003
OT1A004727	0.459345	0.522178	0.330615	0.279914	0.202462		OT1A002945	18.1596	15.6911	13.3258	23.7669	10.0307		OT1A002956	22.6638	12.6327	24.8299	11.5555	22.0703
OT1A004733	2.39309	1.00431	2.19375	1.97318	3.23629		OT1A002947	0.660522	2.04904	1.79716	1.6901	0.490421		OT1A002961	2.1549	9.30896	8.94163	5.03489	3.10756
OT1A004736	21.1142	8.68561	15.4593	6.53803	10.4754		OT1A002948	2.04271	1.65946	2.11353	0.537785	0.683292		OT1A002963	0.340539	15.1461	17.8991	17.5836	7.70015
OT1A004738	8.7771	3.46021	11.9049	21.6987	21.6393		OT1A002950	0.105575	0.0200973	0.260104	0.0643993	0.13004		OT1A002964	0.845835	0.271031	0.168363	0.160669	0.0675933
OT1A004742	0.622875	0.354393	0.486463	0.170445	0.579301		OT1A002954	3.63	4.09003	5.81147	2.02078	1.25595		OT1A002967	12.2621	28.6235	24.626	25.9758	17.904
OT1A004776	0.00749267	0.0499553	0.0573197	0.0804023	0.0721523		OT1A002956	3.93721	1.61105	4.44674	2.25735	4.25827		OT1A002968	0.148048	1.00148	0.775623	0.311268	0.0652537
OT1A004793	10.7445	5.30107	10.6955	13.2724	24.5546		OT1A002963	1.16725	1.53419	1.44098	2.07117	13.5388		OT1A002969	12.986	8.95053	7.59436	5.22508	6.2097
OT1A004824	0.812067	1.28425	0.878253	1.95655	1.14337		OT1A002967	6.73855	11.1359	11.6925	15.8655	18.9371		OT1A002971	0.11175	0.0584937	0.036953	0.0672033	0.0983117
OT1A004841	1.56616	20.0805	13.563	14.8349	7.4717		OT1A002969	2.06341	6.88129	7.63273	5.51931	10.9925		OT1A002974	0.0421333	0.15108	0.0901253	0.10726	0.230141
OT1A004844	0.605904	0.303964	0.534464	0.735641	0.754415		OT1A002974	0.012573	0.154283	0.319562	0.134806	0.049662		OT1A002975	26.4235	206.014	224.501	122.573	66.0094
OT1A004851	3.10708	1.64885	2.73089	3.35314	7.28953		OT1A002975	5.48807	16.8124	11.2991	10.9758	13.0388		OT1A002976	1.92805	3.44924	2.85428	5.88541	2.26855
OT1A004853	1.00242	4.9663	1.97465	0.44885	0.612465		OT1A002977	3.8089	10.5759	9.51965	18.0815	7.18006		OT1A002977	0.682352	6.24094	4.11181	4.22596	2.05935
OT1A004855	0.381543	0.190153	0.338705	0.37394	0.496199		OT1A002979	64.874	103.67	106.801	231.511	53.9187		OT1A002979	11.948	96.4743	69.679	127.131	41.7324
OT1A004869	0.443256	0.161357	0.469096	0.361053	0.767969		OT1A002993	0.0381063	0	0.061871	0.234286	0.85703		OT1A002997	0.0120363	0.572599	0.869112	0.174047	0.147487
OT1A004882	2.36458	1.05067	1.2842	2.97249	4.0674		OT1A002997	0.224503	2.18643	0.508584	0.252415	0.665982		OT1A003000	9.702	2.49918	1.5322	1.58801	2.96305
OT1A004888	7.97811	3.83348	4.82446	5.64942	4.73915		OT1A003000	0.376095	3.17262	2.64841	0.66976	0.858442		OT1A003002	0.141493	1.91203	1.90517	3.23557	3.35556
OT1A004898	3.08543	1.88949	4.31881	8.52371	6.55486		OT1A003002	4.2864	19.3587	34.6614	18.2659	31.0211		OT1A003008	5.99985	13.6241	20.9239	6.02952	4.27408
OT1A004918	0.219393	0.79728	0.423582	0.549603	0.416837		OT1A003008	5.72909	4.20789	2.06043	3.29744	3.69883		OT1A003009	2.67946	7.40669	8.5398	2.3821	2.1189
OT1A004920	0.41318	0.637888	0.858695	1.75127	1.66201		OT1A003009	1.29646	0.435925	0.846173	0.500482	1.10438		OT1A003013	1.0763	6.01161	5.21298	6.17275	2.94885
OT1A004931	0.286061	0.238781	0.773131	0.132079	0.200044		OT1A003011	0.326859	0.159149	0.256943	0.649498	0.696726		OT1A003016	5.9003	41.4953	44.8382	54.4276	23.1607
OT1A004938	0.0402427	0.388891	0.849665	0.0321953	0.0225927		OT1A003013	0.537805	1.57699	1.1815	0.648339	2.02622		OT1A003017	0.136125	0.0352427	0	0.0652753	0.22375
OT1A004939	0.0295197	1.96832	3.62392	1.54813	1.00362		OT1A003016	2.81631	2.83697	5.09212	3.00545	6.73476		OT1A003018	0.999994	0.787592	0.350651	0.935083	4.61394
OT1A004940	0	0.108435	0.178163	0.0672843	0.130251		OT1A003017	0.84691	4.54358	2.3942	4.46098	8.23792		OT1A003030	6.02564	15.8398	13.8462	10.9192	6.02324
OT1A004941	0.0589593	0.600126	0.88247	0.258317	0.525585		OT1A003018	33.7125	43.2767	5.62203	17.4457	30.9051		OT1A003035	0.0278133	0.24921	0.150032	0.212648	0.0611527
OT1A004942	0.017274	0.565519	0.973177	0.400282	0.443472		OT1A003020	324.777	124.395	97.5894	141.969	69.3729		OT1A003053	100.19	213.827	147.874	161.244	80.5798
OT1A004943	0.004167	0.240496	0.520538	0.185483	0.282468		OT1A003021	1.54815	0.743735	1.96617	0.926738	2.01849		OT1A003058	11.7225	0.793964	0.191329	0.054913	0.437287
OT1A004946	0.506184	1.13675	0.605936	0.834175	0.913489		OT1A003024	0.027412	0.0943127	0.0179137	0.129341	0.032471		OT1A003060	10.8092	0.121765	0.091506	0.118382	1.01029
OT1A004949	2.55034	1.18184	2.93905	7.15635	5.06155		OT1A003028	5.15963	10.909	12.9828	8.00895	21.5186		OT1A003062	18.0726	3.62081	3.59257	2.45701	4.59745
OT1A004955	0.311693	0.173389	0.211147	0.34289	0.666149		OT1A003031	2.24376	2.16128	1.98926	0.918686	0.279406		OT1A003064	3.3687	0.632919	0.796475	1.77992	2.49717
OT1A004961	5.30588	2.80597	4.95698	10.2249	6.09948		OT1A003032	2.03087	5.59038	3.0225	3.51234	4.04131		OT1A003069	6.05756	0.925492	0.613698	1.30215	1.50251
OT1A004970	0.197251	0.083605	0.165698	0.259288	0.441813		OT1A003037	2.3478	3.50159	2.88506	4.22313	1.27747		OT1A003073	0.00154033	0.0499217	0.019332	0.132623	0.0953397
OT1A004991	0.414999	0.933264	0.373895	0.684245	0.404902		OT1A003039	0.037208	0.348554	0.739128	0.156468	0.66721		OT1A003077	0	0.148882	0	0.087154	0.0854007
OT1A004996	0.649815	0.636297	0.719232	0.285722	0.373569		OT1A003045	4.61217	4.83089	2.5422	4.09842	1.73968		OT1A003079	12.1582	20.1454	13.7556	12.7671	30.7268
OT1A005003	2.11183	5.67496	4.03088	5.95334	3.25115		OT1A003049	0.355279	0.928111	0.82764	0.845247	1.11713		OT1A003080	1.34755	1.06276	0.396604	0.466015	0.473141
OT1A005040	0.703743	0.199899	0.303388	1.08802	1.9875		OT1A003053	53.889	95.295	76.4748	142.436	107.949		OT1A003084	9.0427	57.7645	55.8602	14.7671	10.9914
OT1A005050	0.37277	0.914976	0.5426	0.4599	0.500906		OT1A003058	0.478678	0.376837	0.215664	0.513733	0.772773		OT1A003089	1.98029	1.90673	1.22502	2.77187	4.09258
OT1A005062	0.829871	0.479292	1.13403	1.2522	2.70809		OT1A003062	0.582036	1.24937	2.18856	1.07554	1.57778		OT1A003095	2.64626	1.34748	1.55415	3.02146	2.95675
OT1A005078	8.31784	4.2172	9.3032	3.23203	10.0844		OT1A003064	0.15885	0.581618	0.846189	0.231188	0.571242		OT1A003099	2.82149	0.136951	0.246279	0.0897837	0.381476
OT1A005082	0.181863	0.0393203	0.048367	0.0576587	0.068152		OT1A003067	1.49975	0.144764	0.248667	1.18828	0.685129		OT1A003104	0.457321	3.18387	3.96715	3.39278	1.67397
OT1A005083	0.591495	0.0163453	0.0852	0.0443117	0.0651393		OT1A003068	6.67249	1.92558	3.6288	3.07225	2.44097		OT1A003108	6.46278	0.214338	0.309433	0.0892697	1.3601
OT1A005086	2.22487	2.01606	1.26765	1.24598	1.24687		OT1A003069	2.45783	1.64733	3.42318	3.16922	1.03474		OT1A003113	0.67103	0.464321	0.855615	0.280546	0.193516
OT1A005099	0.047588	0.251485	0.131562	0.301992	0.292008		OT1A003071	0.13203	0.173743	0.29754	0.033981	0.189144		OT1A003118	4.54103	0.779897	0.94894	1.58538	2.90705
OT1A005108	0.121224	0.494561	0.156982	0.251678	0.219948		OT1A003073	0.010048	0.0701457	0.0398497	0.086185	0.0287443		OT1A003146	0.938739	0.543668	0.268316	0.925667	1.06254
OT1A005132	2.81977	4.31399	2.32956	6.74074	2.37042		OT1A003075	0.084864	0.116834	0.0900393	0.00387367	0.0174547		OT1A003147	1.85012	0.216858	0.07513	0.11108	0.122865
OT1A005134	0.123843	0.0674383	0.181154	0.0946397	0.230307		OT1A003078	4.09594	4.39407	2.82291	2.27964	1.44041		OT1A003150	2.49493	1.87871	1.7062	1.494	1.20463
OT1A005145	0.052645	0.034093	0.089578	0.050875	0.127444		OT1A003079	2.29446	3.96727	6.22219	4.05177	4.69617		OT1A003153	0.481229	0.417416	0.705427	0.155866	0.701344
OT1A005168	0.143899	0.055045	0.131717	0.0674963	0.181818		OT1A003080	1.65603	2.03321	2.17918	0.908826	1.73224		OT1A003165	0	0.0875633	0.113052	0.302057	0.820861
OT1A005189	0.382102	0.480208	0.160552	0.333708	0.239355		OT1A003084	0.398641	5.58526	4.46854	0.693734	0.965537		OT1A003167	0.0475083	0.378698	0.618822	1.15273	2.63034
OT1A005190	0.934009	0.419526	0.60639	0.569854	1.07309		OT1A003088	5.793	2.89351	7.72952	2.55874	2.02895		OT1A003171	0.468122	4.10005	9.03004	16.3208	3.90756
OT1A005193	0.0733223	0.0639827	0.104737	0.251486	0.208157		OT1A003091	6.9429	6.93074	6.65258	7.87613	3.75862		OT1A003173	1.20556	0.706833	1.21118	0.511243	0.953456
OT1A005198	0.098525	0.0826907	0.0740977	0.164459	0.300647		OT1A003098	0.208346	0.102439	0.0711283	0.277029	0.625466		OT1A003178	0	0.533885	0.322586	0.068608	0.0455777
OT1A005199	1.33381	0.767912	1.22394	1.17291	2.86386		OT1A003100	0.099518	0.075845	0.095915	0.10172	0.399337		OT1A003183	0.267167	0.277566	0	0	0
OT1A005204	0.254045	0.302387	0.347239	0.330622	0.540852		OT1A003103	1.08466	1.23164	0.66313	1.12404	1.36832		OT1A003184	1.98471	0.951057	1.27237	1.84216	2.00995
OT1A005205	11.9435	6.2183	12.5726	31.1302	25.7544		OT1A003104	0.230131	1.21384	0.965864	1.42316	1.84662		OT1A003185	13.027	25.9395	16.0085	29.8155	14.9075
OT1A005210	0.977555	0.478051	0.911231	1.31902	0.940083		OT1A003105	6.89514	6.30025	6.88898	23.5856	23.7013		OT1A003186	0.43432	0.370476	0.0595557	0.507618	0.261352
OT1A005215	12.3302	8.38213	10.2662	5.96764	3.7189		OT1A003107	10.8536	6.11508	6.3238	11.0442	6.65239		OT1A003191	1.35755	0.572976	0.829329	0.312679	0.398855
OT1A005217	6.33572	3.24939	5.1792	3.62296	7.82636		OT1A003108	0.984727	0	0.23937	0	0.0888337		OT1A003208	5.27905	1.53327	1.84797	2.31904	4.69587
OT1A005223	0.844477	1.24982	0.646568	0.273729	0.470474		OT1A003113	0.405305	0.650993	0.630904	0.451818	0.210649		OT1A003210	0.984387	0.311674	0.364411	1.47582	1.19499
OT1A005224	60.2809	29.684	46.1111	52.6918	54.4619		OT1A003118	3.15909	1.39388	0.63617	0.890425	4.04321		OT1A003215	8.85369	3.28162	2.93848	3.06386	3.74745
OT1A005230	4.6518	5.1054	2.30835	4.52288	2.02995		OT1A003132	13.5162	36.4458	47.522	19.4039	18.3721		OT1A003216	14.2542	12.3842	14.5446	7.57731	9.14381
OT1A005232	0.291537	0.159887	0.219287	1.07975	0.875212		OT1A003135	0.0215243	0.133726	0.0736317	0.0986963	0.0307667		OT1A003218	0.22206	0.0773553	0.156743	0.0748623	0.452201
OT1A005240	0.337429	0.203176	0.198332	0.024386	0.325479		OT1A003140	18.5336	9.61721	10.5487	13.3912	8.9907		OT1A003220	0.724022	2.16673	3.27804	1.18084	1.18506
OT1A005243	2.06573	0.820522	1.13309	1.65022	3.54875		OT1A003142	2.45924	1.10381	1.18285	2.11695	1.09604		OT1A003227	0.81831	1.57828	0.391174	0.213021	0.0613753
OT1A005248	0.132074	0.0906193	0.618075	0.315527	1.68576		OT1A003144	0.06052	0.041201	0.0811067	0.0723577	0.246164		OT1A003235	14.9354	55.4513	33.9944	17.7926	22.4153
OT1A005252	0.689699	1.46322	1.67971	1.70416	0.939201		OT1A003147	0.610341	0.11309	0.104847	0.029468	0.213149		OT1A003236	1.14124	0.430402	0.574365	0.948897	0.941373
OT1A005255	3.98809	4.1538	2.25539	3.11358	1.97807		OT1A003148	0.599124	0.40444	0.385348	0.318344	0.19219		OT1A003239	3.53355	2.36567	0.534992	0.387961	0.162182
OT1A005256	69.2306	48.6056	32.9349	37.0285	23.4575		OT1A003152	0.322413	0.55372	0.335455	0.857605	0.287478		OT1A003240	0.345983	0.18782	0.096837	0.0287993	0.161712
OT1A005267	0.807869	0.786161	1.00751	0.150299	0.447248		OT1A003153	2.35607	1.83353	1.8194	1.02762	1.33675		OT1A003241	32.8383	19.049	11.9132	17.6289	35.1359
OT1A005276	0.249077	0.162	0.073167	0.082456	0.0385277		OT1A003163	0.440054	1.15585	1.27943	0.889965	0.410065		OT1A003242	0.256118	0.073362	0.0797443	0.034759	0.0386963
OT1A005278	7.89505	7.41012	3.84202	6.87325	3.70491		OT1A003173	0.704322	0.554888	0.653748	0.429422	0.536063		OT1A003243	1.49335	0.834307	0.699783	0.284071	3.45433
OT1A005279	10.1468	11.1184	5.65974	7.40025	4.87294		OT1A003176	3.25862	9.29626	5.5505	6.7647	8.35216		OT1A003245	0.275611	0.130277	0.036741	0.044839	0.150921
OT1A005289	2.26033	3.65866	1.84985	2.25268	1.14169		OT1A003188	0.194253	0.072004	0.12618	0.076138	0.0957357		OT1A003246	11.3628	12.2241	3.73193	2.77174	2.90742
OT1A005309	0.0129683	0.0468007	0.171843	0.12373	0.142857		OT1A003201	0.891226	1.09677	1.17191	1.57338	2.06728		OT1A003252	0.51899	1.61714	0.602507	1.68215	1.39149
OT1A005317	0.45216	0.625198	0.239372	0.682422	1.04634		OT1A003203	0.82957	1.75763	1.44736	1.80526	1.88363		OT1A003255	1.24491	2.17723	2.27608	0.902688	1.25047
OT1A005321	3.54799	7.12116	3.975	9.3739	4.3028		OT1A003204	16.3312	6.23604	1.9194	19.4048	12.3667		OT1A003256	0.0727407	0.153872	0.0980937	0.322086	0.134336
OT1A005330	8.60978	8.05051	5.76144	7.16791	4.3541		OT1A003205	0.185477	0.220199	0.413053	0.053606	0.780838		OT1A003259	0.649201	1.24662	1.83019	0.965657	0.682951
OT1A005331	0.992583	1.89803	2.11668	3.52961	2.46375		OT1A003209	4.40396	6.67903	12.5972	6.3468	10.8634		OT1A003266	2.39266	1.04102	1.44293	1.50521	6.10353
OT1A005343	0.100459	1.49862	0.765643	0.758061	0.204879		OT1A003213	4.70063	1.08798	3.97768	3.4569	6.19661		OT1A003267	3.18329	0.751612	0.823497	1.55754	3.04831
OT1A005363	0.0258607	0.115715	0.141312	0.168799	0.127544		OT1A003214	5.05274	13.5881	8.84861	10.6838	13.0453		OT1A003268	15.3076	0.551621	0.936917	2.52858	5.09571
OT1A005364	0.608502	1.00948	1.34829	0.797903	1.0393		OT1A003215	12.8353	3.83774	6.54612	7.05176	17.7385		OT1A003272	0.241268	0	0	0.071113	0.107222
OT1A005373	0.206811	0.293906	0.254342	0.257278	0.463806		OT1A003217	0.455491	3.6811	2.64223	0.767007	0.953559		OT1A003273	2.5686	0.843992	1.23055	1.85557	2.08203
OT1A005378	0.842921	0.172213	0.582858	0.718116	1.3514		OT1A003218	0.310384	0.114021	0.250787	0.237963	0.63679		OT1A003274	1.11203	2.02409	2.91269	2.31082	1.67231
OT1A005379	19.5369	5.4375	9.62315	9.25282	13.7271		OT1A003220	0.121915	0.177012	0.419456	0.555333	0.223512		OT1A003275	0.051232	0.468332	0.522133	0.0369403	0.111051
OT1A005380	0.177006	0.267957	0.670564	0.306662	0.878764		OT1A003228	3.64871	0.365186	0.295538	1.82594	0.730359		OT1A003276	0.52583	2.02879	3.74642	0.704942	0.501059
OT1A005393	2.70493	3.30976	3.47915	9.36664	4.19769		OT1A003239	1.54052	0.684609	0.747632	0.481946	0.842793		OT1A003280	23.3222	11.1979	8.60868	8.19245	10.7063
OT1A005394	0.229665	0.238591	0.277922	0.712069	0.407158		OT1A003241	8.8309	11.7883	11.9445	30.8229	17.1783		OT1A003281	1.43715	0.339769	0.254446	0.359551	0.919353
OT1A005415	0.0852387	0.213669	0.325362	0.082977	0.106382		OT1A003246	2.10988	1.71415	2.50375	1.44262	0.371798		OT1A003290	2.53666	2.85256	3.55027	1.32082	1.37153
OT1A005420	1.23179	5.05241	6.11648	4.31405	5.72339		OT1A003252	0.880821	0.741707	0.337505	0.37606	0.374593		OT1A003291	0.260023	7.47918	6.17407	3.50987	1.29547
OT1A005421	0.0378017	0.114145	2.16935	0.289357	4.54557		OT1A003255	2.61787	1.6781	2.01621	1.36172	2.62712		OT1A003297	4.24888	3.52113	1.91259	1.72209	1.71592
OT1A005427	0.761847	0.697213	2.38258	2.65989	5.56348		OT1A003256	0.0862953	0.193094	0.186596	0.236566	0.0930393		OT1A003299	4.4913	2.11526	1.97225	3.46422	3.90774
OT1A005430	0.0246513	0.310295	0.0470453	0.129705	0.164072		OT1A003257	0.12561	0.150439	0.0852437	0.093822	0.049465		OT1A003301	2.3086	2.48268	4.69272	1.45077	2.51355
OT1A005432	0.678559	1.69018	1.34633	1.70366	1.19822		OT1A003264	1.74557	2.4591	1.10511	3.17542	6.44593		OT1A003305	0	0.0179747	0.224404	0.540253	0.733185
OT1A005438	3.63271	1.11246	1.17203	1.28587	0.958763		OT1A003266	0.039186	0.0476637	0.305004	0.104421	0.227965		OT1A003308	2.48586	3.20027	2.14122	3.60273	5.92247
OT1A005442	0.425663	0.876866	0.628421	1.10223	0.584117		OT1A003268	69.856	26.7255	10.4806	12.755	3.77199		OT1A003309	0.752898	2.22554	0.793222	1.74828	2.0722
OT1A005446	3.29979	1.34337	1.79892	1.9302	2.85629		OT1A003272	0.0557057	0.0855553	0.0365777	0.105545	1.79192		OT1A003316	24.8035	54.7612	93.9394	62.4559	70.1364
OT1A005448	0.356741	0.090043	0.228407	0.074862	0.443818		OT1A003273	3.61083	1.44206	1.92447	1.61498	0.665606		OT1A003317	10.2952	38.8098	56.6194	28.6667	26.0977
OT1A005449	0.060252	0.24305	0.021622	0.316208	0.358486		OT1A003274	0.0157173	0.166298	0.886776	0.384856	1.40156		OT1A003322	1.44856	7.30543	3.07619	2.41517	1.13756
OT1A005455	0.231254	0.188457	0.243878	1.28717	0.72872		OT1A003276	0.220083	0.429302	1.39965	0.533535	1.04757		OT1A003323	1.00012	4.82455	1.81713	1.92219	0.769964
OT1A005465	0	0	0.060154	0.0916603	0.46057		OT1A003277	1.46063	4.01994	2.16865	2.74874	2.37174		OT1A003334	37.9772	285.57	257.46	120.892	57.4352
OT1A005471	0.280775	0.0296183	0.81219	1.25939	3.519		OT1A003279	1.66338	5.88588	2.53452	3.24512	3.7502		OT1A003335	0.595583	0.167789	0.16403	0.147769	0.221568
OT1A005474	2.55272	1.20382	0.735232	1.20801	0.738665		OT1A003291	14.1332	3.13833	2.48592	25.8084	43.4555		OT1A003338	0.868977	0.399403	0.360813	0.90243	0.782687
OT1A005477	2.29878	2.72784	3.34377	1.0044	0.769921		OT1A003295	1.38693	1.23964	0.955548	0.451146	0.778394		OT1A003339	2.82568	0.912515	0.853823	1.29919	2.47914
OT1A005478	2.44162	2.95804	3.53709	1.03801	0.794625		OT1A003297	6.48481	2.75939	3.28865	6.58518	4.09083		OT1A003342	3.34316	0.347629	0.263955	0.181015	0.138063
OT1A005483	3.56988	1.40419	3.13686	13.0126	8.1722		OT1A003299	2.44462	1.60052	3.21927	2.55111	1.48465		OT1A003343	4.53263	0.100824	0.127167	0.116005	0.512177
OT1A005484	6.13875	2.35866	6.08662	19.8046	15.7381		OT1A003301	1.13328	0.798999	1.8349	0.546478	1.40338		OT1A003345	0.600022	0.311528	0.336547	0.178064	0.233409
OT1A005485	0.57765	1.1239	0.939782	1.37963	0.67127		OT1A003305	6.5213	1.36783	6.81931	2.18569	4.74295		OT1A003347	0.292188	0.23897	0.114972	0.389204	0.206996
OT1A005486	114.082	87.9755	55.5195	77.5575	46.6729		OT1A003316	5.77127	9.18205	6.65695	2.73963	9.45792		OT1A003348	2.74093	18.6039	31.6183	6.81945	4.95567
OT1A005487	81.9618	62.7845	40.2885	56.0501	34.3239		OT1A003317	2.96713	9.08045	2.75716	1.37739	2.52374		OT1A003352	0.258593	0.638811	0.520206	0.31919	0.487508
OT1A005492	7.56596	8.59838	5.04643	5.91776	3.71576		OT1A003318	2.14617	8.06935	4.0439	3.22053	3.29028		OT1A003354	1.00141	0.802037	1.44376	0.763633	3.05804
OT1A005494	66.5607	55.9677	34.9742	48.9448	32.2298		OT1A003319	8.86665	6.45423	4.60546	3.61809	4.99427		OT1A003356	1.08907	0.256143	0.302446	0.186494	0.244148
OT1A005495	3.66544	2.77844	1.78725	1.54057	1.40601		OT1A003321	16.5573	5.76821	5.79192	14.2358	7.56136		OT1A003358	1.04893	0.602828	0.745301	0.520917	1.51858
OT1A005498	111.005	91.95	50.2211	83.4561	42.338		OT1A003345	0.35768	0.350947	0.265706	0.300375	0.15467		OT1A003365	0.14243	4.99871	9.40905	5.26976	1.37092
OT1A005500	2.90827	4.03894	7.05367	5.16036	15.4937		OT1A003347	0.0951437	0.207729	0.258628	0.26509	0.0521033		OT1A003368	4095.67	534.839	521.656	514.489	440.454
OT1A005508	0	0.173954	0.0879753	0.261424	0.124375		OT1A003348	0.127509	1.32378	2.51538	0.779439	2.26143		OT1A003394	0.73798	0.538127	0.349529	0.127345	0.155012
OT1A005521	1.89613	4.28121	10.0761	12.0347	23.0545		OT1A003352	1.28513	0.675329	2.18721	1.12953	1.09767		OT1A003408	2.34913	2.09212	1.80131	1.05394	1.84558
OT1A005522	1.79725	3.5087	8.1092	7.21449	12.8087		OT1A003356	2.79913	1.50891	0.836318	1.51267	0.645099		OT1A003409	5.12101	1.10725	0.237698	0.707399	2.00979
OT1A005524	0.633239	2.28767	3.62055	2.17663	8.03519		OT1A003360	0.721658	0.536446	0.831782	0.218074	0.107623		OT1A003410	7.52965	0.823948	0.964765	1.79266	6.9404
OT1A005527	0.959115	3.2121	6.01426	1.69554	4.17553		OT1A003361	0.0544763	0.043304	0.130724	0.0821103	0.193668		OT1A003412	0.280368	0.193029	0.0991047	0.254879	0.220121
OT1A005531	0.532201	0.37359	0.194044	0.247573	0.49418		OT1A003363	1.53624	4.83774	5.93165	2.16485	4.56125		OT1A003413	0.714559	0.253431	0.153967	0.431299	0.960506
OT1A005533	2.48331	1.01591	2.17514	5.58296	6.28463		OT1A003368	3.21433	1.39971	2.61686	1.80921	3.0321		OT1A003415	9.31347	13.8776	15.6235	25.9629	20.0966
OT1A005535	5.3406	3.18658	5.12696	2.41813	5.1447		OT1A003374	0.224343	0.905478	0.801875	0.564905	0.287882		OT1A003421	0.535736	0.510095	0.518219	0.907252	1.98461
OT1A005540	7.8452	0.637103	3.61722	1.85892	5.45755		OT1A003379	4.32406	16.7437	8.09468	10.2176	48.1092		OT1A003426	0.0706943	0.0255117	0.0536253	0	0.105278
OT1A005541	0	0.078245	2.94862	0.93039	7.26718		OT1A003380	0.230205	1.17117	1.21438	0.985712	3.32347		OT1A003432	7.11194	3.79073	5.40894	3.28193	6.2457
OT1A005554	0.487303	0.267027	0.365132	0.81626	1.02319		OT1A003395	0.887017	0.300293	0.474206	0.580273	0.477939		OT1A003436	0.757078	0.0756453	0.249171	0.206345	0.407995
OT1A005557	7.39918	6.62997	3.44479	5.13306	4.17118		OT1A003398	0.286164	0.292689	0.196882	0.235607	0.110398		OT1A003438	2.69017	1.19306	1.59507	1.36697	4.22132
OT1A005558	36.6684	26.3582	22.2653	15.9512	13.1157		OT1A003402	0.476236	0.200673	0.338518	0.447603	0.324149		OT1A003442	0.620801	1.87021	2.06568	1.46268	0.905011
OT1A005566	0.167058	0.250453	0.132618	0.115277	0.0539903		OT1A003407	42.4723	16.5842	27.3506	19.0382	19.0531		OT1A003467	0.0993867	0.102753	0.019545	0.237192	0.183138
OT1A005580	0.439254	0.53525	0.477091	0.268013	1.09783		OT1A003408	0.702052	0.797991	1.37274	0.93352	7.46924		OT1A003475	0.107341	0.194869	0.294608	0.152319	0.194558
OT1A005581	4.37162	1.79453	4.49219	9.0146	6.78051		OT1A003418	0.232509	0.371612	0.61413	0.417841	0.440699		OT1A003512	4.12752	3.42856	2.46782	2.54053	1.77626
OT1A005589	3.81453	4.22004	1.55656	3.78594	1.48081		OT1A003423	1.22321	0.798804	1.07187	1.07213	1.53353		OT1A003513	0.667291	0.468814	0.104652	0.534987	0.209764
OT1A005597	0.478491	0.568652	0.955695	0.632605	1.12238		OT1A003426	0.148585	0.0589283	0.0791353	0.0807983	0.141553		OT1A003517	0.841834	0.651478	0.050805	0.784104	0.0812573
OT1A005612	1.90057	2.04812	2.22031	1.0126	1.80763		OT1A003428	1.7873	1.25793	0.593865	1.66747	0.418006		OT1A003521	0.07654	0.0658663	0.170933	0.094212	0.178349
OT1A005618	0.136796	0.386196	0.325097	0.22354	0.224028		OT1A003429	0.20361	0.200296	0.267411	0.153143	0.0678373		OT1A003522	0.0907937	0.23038	0.117878	0.163514	0.166456
OT1A005629	1.6457	0.867256	1.41549	1.42273	2.55897		OT1A003440	0.106994	0.175121	0.540437	0.171575	0.102844		OT1A003523	2.82464	34.7736	34.5087	9.92436	6.14035
OT1A005632	0.2908	0.116635	0.355963	0.634574	0.920012		OT1A003448	5.19119	7.48969	12.4908	10.6109	12.1682		OT1A003526	0.0185147	0	0.207136	0.213131	0.607516
OT1A005635	0.362994	0.154162	0.610376	0.516446	0.995621		OT1A003457	20.63	7.51828	9.18605	15.8608	5.27211		OT1A003528	3.50305	3.93076	2.60455	0.730227	0.769703
OT1A005652	0.984431	2.1488	0.99975	2.55737	1.59914		OT1A003462	0.496676	0.162222	0.493528	0.606849	0.236873		OT1A003529	10.6308	6.09849	5.21356	6.30147	4.71436
OT1A005655	1.16443	1.20108	1.23193	2.82611	1.72146		OT1A003464	0.787724	0.134755	0.373936	0.625525	0.142199		OT1A003531	0.648822	0.313066	0.334359	0.936202	0.984525
OT1A005658	3.4305	1.34696	4.11809	6.77956	6.08056		OT1A003466	3.30067	2.39615	1.61947	2.31607	1.6336		OT1A003534	27.0364	8.88791	4.00948	10.1842	44.7941
OT1A005661	0.0827373	0.0551473	0.148221	0.327461	0.674354		OT1A003467	0.0675903	0.123067	0.150493	0.059629	0.015483		OT1A003535	2.48272	4.62845	4.99379	5.74788	3.85642
OT1A005674	1.1759	1.40763	5.12789	6.90243	9.98216		OT1A003470	0.719893	0.282308	0.317225	0.187138	0.175401		OT1A003539	5.08127	2.56815	1.65902	3.58408	6.19392
OT1A005676	0.642445	0.707133	1.01692	0.298336	0.993743		OT1A003475	1.44102	0.942493	2.11885	2.45031	0.805745		OT1A003542	1.25499	0.424755	0.237896	0.785187	1.06232
OT1A005679	0.635581	0.0994397	1.47385	0.924485	1.98798		OT1A003477	2.49372	5.54577	7.61998	5.79497	5.86218		OT1A003543	7.95812	11.3084	17.3949	7.00484	8.04386
OT1A005680	1.28862	0.702661	1.62492	0.970879	1.67253		OT1A003511	7.74916	22.296	21.4588	21.1783	30.021		OT1A003544	6.28369	3.91871	2.79999	2.92627	3.14305
OT1A005684	0.289057	0.352264	0.210861	0.121541	0.163453		OT1A003512	9.39046	6.16803	5.25186	7.03281	4.37614		OT1A003548	6.51376	4.13915	2.88269	7.17863	6.76509
OT1A005685	1.66886	0.997115	1.43338	0.494068	0.986601		OT1A003513	0.501939	0.738038	0.280625	0.579539	0.184879		OT1A003550	0.814758	0.337372	0.23844	0.584881	0.355031
OT1A005688	16.7414	17.2865	8.24922	12.4197	6.48044		OT1A003515	0.041141	0.063547	0.321426	0.0802013	0.390072		OT1A003555	0.24897	0.797678	0.350318	0.213113	0.283357
OT1A005689	1.86611	2.28361	1.72997	4.29438	2.25937		OT1A003517	0.395513	0.599718	0.129729	0.615433	0.13705		OT1A003556	1.56397	0.810235	0.707443	0.65565	0.845467
OT1A005703	1.35522	0.934811	1.20995	0.499564	1.27538		OT1A003520	1.69814	0.964893	0.647706	0.349623	0.920251		OT1A003561	17.3108	2.37691	1.90681	5.49535	8.65938
OT1A005704	1.18796	51.371	31.0735	165.056	14.7145		OT1A003522	0.170196	0.173463	0.0972057	0.186318	0.100867		OT1A003562	0.143744	0.272862	0.541292	0.465648	0.382608
OT1A005714	4.58837	6.15123	2.71017	3.6778	1.98827		OT1A003523	4.30102	23.3828	14.4728	18.655	34.111		OT1A003564	29.0704	12.3288	8.84877	11.3996	8.18323
OT1A005715	0.923013	0.357393	0.489935	0.034125	0.27018		OT1A003530	0.962735	2.74376	1.60298	1.84426	0.851573		OT1A003566	14.2989	502.929	460.193	516.042	179.1
OT1A005722	0.198875	0.124405	0.419766	0.346004	0.760538		OT1A003532	0.091785	0.578372	0.391707	0.558843	0.317364		OT1A003569	0.412202	1.66135	1.38981	0.501464	0.397534
OT1A005727	0.196034	0.048011	0.35055	0.3362	0.741101		OT1A003543	29.3015	38.7063	45.9112	24.6056	71.5916		OT1A003573	0.274133	42.8362	47.2507	35.3531	21.8916
OT1A005731	0.121576	0.007052	0.108922	0.131332	0.154048		OT1A003544	1.39456	0.492392	1.01592	0.982676	0.570494		OT1A003574	0	1.99001	1.08036	2.10188	0.696639
OT1A005736	0.744988	0.344462	0.352245	0.322031	0.505702		OT1A003546	1.39904	1.14905	1.07383	1.52177	0.726267		OT1A003577	0.0716913	1.27184	0.935615	1.26387	0.132972
OT1A005740	1.62284	58.9191	56.5018	98.6804	18.787		OT1A003550	0.725518	1.28622	0.714865	1.0957	0.308647		OT1A003578	0	32.8555	22.0325	19.8887	4.68791
OT1A005741	4.58148	5.54333	6.68114	1.86709	5.32083		OT1A003552	11.9273	5.62296	4.52882	4.65603	7.02262		OT1A003579	0.0281317	23.2747	8.65219	7.66438	0.490928
OT1A005758	0.25239	0.150783	0.162978	0.046793	0.044332		OT1A003555	0.430957	0.227456	0.375903	0.181622	0.126717		OT1A003581	5.71296	3.10274	3.78996	1.99185	6.42699
OT1A005761	0.235134	0.276861	0.225503	0.103276	0.178691		OT1A003556	12.6402	5.75063	6.32912	11.5554	5.00791		OT1A003590	0.615981	1.07153	0.735249	1.34556	2.98309
OT1A005774	80.6198	55.77	33.6053	40.8531	25.5393		OT1A003561	1.41079	7.70437	6.57194	8.28588	3.13309		OT1A003599	0.0237147	0.200919	0.209938	0.0753317	0.1469
OT1A005776	78.0917	50.4289	31.9317	36.6333	24.3403		OT1A003562	0.277664	1.16282	1.47175	0.992332	0.567828		OT1A003606	0	0.072459	0.110658	0.203474	0.040656
OT1A005778	78.4167	50.522	32.6841	36.3508	24.8424		OT1A003564	16.4447	23.4636	7.26551	27.0516	28.7621		OT1A003607	0	0.0724093	0.0691947	0.332532	0.0885837
OT1A005791	0.965889	0.430724	0.659047	1.42702	1.26531		OT1A003566	0.185148	3.84623	0.963209	2.35625	33.584		OT1A003608	0.405838	0.335289	0.919787	0.804713	0.754249
OT1A005796	0.592529	0.83615	0.653424	0.610223	0.277245		OT1A003571	0.351094	1.27622	0.928832	0.905176	0.701314		OT1A003618	0.12995	0	0.010105	0	0.414523
OT1A005797	0.909959	8.21408	2.89345	1.87227	2.24391		OT1A003573	0	6.04684	0.187691	0.0331693	1.55044		OT1A003620	6.60138	8.2059	12.3144	8.81844	9.42272
OT1A005799	0.814279	2.25205	0.802252	0.779519	0.739209		OT1A003577	0.424713	7.05791	4.43446	6.89441	11.6979		OT1A003633	0.210026	1.06808	0.825244	0.22207	0.224816
OT1A005804	0.200148	0.33957	0.159329	0.16713	0.0774757		OT1A003578	0.031629	1.33317	0.949626	0.259269	2.70015		OT1A003634	0	1.11738	1.88017	1.98174	0.203144
OT1A005809	0.361922	0.039446	0.199116	0.12685	0.106793		OT1A003579	0	1.14868	2.39005	0.290179	2.27995		OT1A003635	8.37328	7.52783	5.04808	4.41687	8.9383
OT1A005810	1.48863	0.401498	0.476775	0.18269	0.369725		OT1A003583	1.55532	2.79364	3.82072	3.17301	3.57519		OT1A003646	0.025718	0.464675	0.476004	0.03615	0.108298
OT1A005814	0.178949	0.0194297	0.0549427	0.131416	0.107755		OT1A003590	1.20556	0.634063	1.77747	0.454015	0.700063		OT1A003648	5.56798	9.9522	16.335	5.61789	5.29977
OT1A005817	7.31348	12.8392	15.4099	5.8896	9.95888		OT1A003597	1.52584	1.0762	0.664671	1.43276	0.795885		OT1A003655	43.854	103.964	284.388	138.409	141.184
OT1A005818	6.87756	7.66238	15.6043	14.0118	20.9975		OT1A003598	0	0.370425	0.042969	0	0.0371723		OT1A003658	0	5.65016	26.6489	8.1029	12.7119
OT1A005823	0.077821	0.0338943	0.247099	0.42763	0.914867		OT1A003599	0	1.0462	0	0.287327	2.2142		OT1A003659	0.061612	74.9305	110.006	106.058	60.2767
OT1A005824	0.0564407	0.096029	0.395787	0.491874	0.9452		OT1A003600	0	0.175916	0.051792	0.030017	0.322588		OT1A003660	0.179735	0.143301	0.479063	0.541812	0.852822
OT1A005825	1.20574	0.997561	1.32976	0.63091	1.03429		OT1A003608	0.138597	0.274023	0.584916	0.163799	0.247929		OT1A003661	1.05939	0.536415	0.511105	0.473539	0.425532
OT1A005826	110.846	145.517	74.0509	94.5505	56.2858		OT1A003632	1.53756	0.826256	2.20702	1.09099	1.79574		OT1A003662	0.0584557	0.0415203	0.0610863	0.13336	0.230757
OT1A005828	24.9659	11.6117	17.2338	10.7749	19.3246		OT1A003634	0	0.772875	0.446659	0.182317	0.131717		OT1A003665	0.23028	0.399577	0.733594	0.109935	0.230952
OT1A005830	0.133886	1.51039	0.490854	0.186837	0.116711		OT1A003635	85.4369	101.787	53.3525	58.2527	32.1929		OT1A003669	0.151898	0.049783	0.11397	0.0333733	0.357167
OT1A005833	0.381828	0.290375	0.650368	0.443136	0.783552		OT1A003646	0.225226	1.93631	1.91243	0.200609	0.370805		OT1A003671	0.021688	0.890499	0.75295	0.392226	0.297814
OT1A005840	0.132862	0.333296	0.285534	0.278916	0.538256		OT1A003647	0.633689	0.848977	2.28971	0.727422	0.992803		OT1A003678	1.1961	0.500924	1.13115	0.767913	2.77081
OT1A005843	1.29561	0.609359	2.00563	3.25221	3.09866		OT1A003648	1.29861	0.633503	1.31824	0.689041	1.02699		OT1A003679	1.65439	0.629199	1.94301	1.19134	4.17892
OT1A005844	41.2937	25.4952	17.0493	20.4951	15.3735		OT1A003654	0.302689	0.797334	0.921005	1.19743	0.434904		OT1A003686	0.015281	0.122906	0.0448447	0.102438	0.0312
OT1A005858	1.94915	2.40087	1.11899	2.34038	0.919114		OT1A003655	1.82556	31.7318	58.0573	36.4538	18.2852		OT1A003688	0.762948	3.46817	3.06495	1.72176	1.2446
OT1A005859	0.474425	0.183191	0.368945	0.606228	0.535709		OT1A003658	0	1.58716	1.80353	1.59306	0.440083		OT1A003693	0.133393	0.350217	0.137574	0.356241	0.304497
OT1A005864	0.483143	0.166183	0.14509	0.354956	0.265613		OT1A003659	0.0751663	9.52434	7.23878	16.9614	2.30859		OT1A003695	0.167483	0.314085	0.312876	0.200461	0.54805
OT1A005870	1.71784	3.86344	2.92824	4.02692	1.96275		OT1A003670	0.530727	0.547619	1.93477	1.28725	0.742584		OT1A003699	0.627509	4.10971	4.83544	2.39446	1.2427
OT1A005873	2.52342	1.1034	2.05655	2.59595	4.42812		OT1A003671	0.158869	3.66395	1.38875	1.66344	2.29907		OT1A003703	6.65078	7.55512	7.89621	3.83644	3.19496
OT1A005885	20.3814	34.2246	36.3566	53.9536	45.8643		OT1A003680	4.67387	1.83883	5.32088	4.33026	3.50317		OT1A003705	0.040792	0	0.0418753	0.105872	0.0698487
OT1A005889	1.07628	0.767337	0.489325	0.727464	0.439564		OT1A003693	0.0273717	0.122993	0.200489	0.178419	0.120287		OT1A003713	6.51425	26.8411	25.9981	19.5298	11.1031
OT1A005896	0.875452	1.26701	1.25784	2.02667	2.01979		OT1A003695	0.0785703	0.180095	0.549869	0.560022	0.440856		OT1A003729	1.56445	0.498639	0.656672	0.741205	0.563192
OT1A005905	0.34806	0.78541	0.427626	0.385964	0.353033		OT1A003697	2.5861	4.37174	7.38843	3.68088	5.46014		OT1A003730	1.29279	0.682442	1.17552	0.584341	1.40047
OT1A005908	4.51545	1.8369	2.47119	4.23047	4.02059		OT1A003699	0.0238337	0.0595647	0.314779	0.114198	0.841059		OT1A003731	2.40783	1.64348	1.91799	1.6623	12.0547
OT1A005915	6.45844	8.8045	8.70015	3.51175	5.24235		OT1A003701	0	0.351084	0.0100867	0.100697	0.347964		OT1A003732	0.346991	0.261002	0.427911	0.152903	0.374738
OT1A005923	6.14051	2.85789	4.10701	4.1929	7.56938		OT1A003703	2.01955	4.48731	3.15529	4.04462	5.12643		OT1A003733	0.113484	0.0775093	0.015117	0.118538	0.0558913
OT1A005926	1.20831	0.292992	0.849695	1.46128	1.38154		OT1A003707	0.227612	0.442238	0.733158	0.758847	1.19277		OT1A003734	0.115055	0.146783	0.0325023	0.121124	0.0265033
OT1A005927	0.929085	0.952802	0.673347	0.173396	0.328037		OT1A003710	8.1056	1.72219	1.56397	4.10155	2.42329		OT1A003735	0.132422	0.114562	0.023267	0.102255	0.0968297
OT1A005932	0.906423	1.29297	1.19498	2.33131	1.47471		OT1A003712	3.72245	2.35754	3.99371	5.29936	3.98236		OT1A003747	6.28523	20.7217	18.3557	3.92961	7.19829
OT1A005947	0.179141	0.260334	0.232796	0	0.36528		OT1A003713	0.880753	5.35493	4.10556	2.841	15.479		OT1A003750	3.23362	3.48973	2.29032	1.67584	3.29429
OT1A005952	3.1462	5.71389	5.76595	1.14075	1.99093		OT1A003714	0.297044	0.262653	0.065215	0.409563	0.306792		OT1A003755	0.403024	1.73999	1.58504	1.02662	0.234799
OT1A005956	0.180733	0.242432	0.353656	0.027787	0.0201143		OT1A003730	0.734825	1.14776	1.63228	0.224946	0.466719		OT1A003756	0.514554	1.52192	0.577789	0.791481	0.434331
OT1A005957	2.37963	0.727811	1.04993	0.97193	1.71366		OT1A003732	0.466589	0.160632	0.623868	0.140802	0.616097		OT1A003757	0.273339	1.27419	0.488958	0.372778	0.198227
OT1A005958	0.508032	0.212546	0.182671	0.54486	0.427812		OT1A003733	0.676552	0.469051	0.429026	1.44277	0.155226		OT1A003761	0.141099	0.563909	0.339742	0.223663	0.052329
OT1A005959	0.679162	5.47283	4.71832	1.19749	1.81389		OT1A003747	0.639877	19.9588	7.29327	9.91483	49.8398		OT1A003762	14.6055	29.6985	27.3783	16.705	10.4463
OT1A005962	0.613708	1.55911	1.196	0.593709	1.69029		OT1A003749	2.58154	6.89918	3.54125	3.20553	3.94463		OT1A003763	2.73745	1.35882	0.807904	1.99667	2.99201
OT1A005965	0.224021	0.225951	0.330015	0.0492967	0.125101		OT1A003750	4.68263	6.9157	4.57031	1.39513	2.69782		OT1A003766	0.132592	0.0550873	0.391721	0.111549	0.147861
OT1A005967	4.58262	2.95491	2.9669	1.4639	2.67197		OT1A003754	1.557	1.42212	2.47485	2.28993	0.694632		OT1A003773	2.38168	1.39642	3.63028	1.05257	2.63361
OT1A005973	113.875	90.6495	59.9818	75.1276	48.3318		OT1A003757	0.103705	0.386855	0.282228	0.232691	0		OT1A003778	0.0360363	0.102766	0.151921	0.0522013	0.055686
OT1A005974	149.952	94.5507	61.3531	84.9741	45.1352		OT1A003758	4.12172	2.97233	4.26577	5.16352	2.09647		OT1A003781	27.3839	18.8424	18.8462	11.3391	9.57428
OT1A005978	0.667634	0.746307	0.623195	0.304157	1.11263		OT1A003759	0.561641	0.626649	0.692726	0.785637	0.224619		OT1A003782	0.032855	0.183543	0.112622	0.200596	0.142049
OT1A005981	7.0576	1.82491	2.63556	3.32778	5.15477		OT1A003763	0.595201	0.88426	1.73259	1.02011	0.434069		OT1A003783	0.177007	0.810342	1.04806	1.60595	0.803284
OT1A005987	1.46732	1.06641	2.96657	2.85007	3.83355		OT1A003766	0.056439	0.0968533	0.257666	0.0119327	0.299256		OT1A003785	2.07957	20.374	26.9032	16.9877	10.0326
OT1A005994	12.2792	21.7695	17.4573	8.84071	6.06972		OT1A003767	7.54487	2.65638	2.64823	1.94168	1.98361		OT1A003788	2.71988	0.863591	0.60149	0.23648	0.652632
OT1A005996	72.1371	17.2222	27.0124	28.2723	36.0492		OT1A003771	866.689	454.832	344.335	312.111	195.622		OT1A003789	10.571	22.4649	14.298	19.3778	10.7837
OT1A005998	2.90028	6.7448	5.19884	2.27952	1.81212		OT1A003774	2.24433	1.64675	3.21295	1.28031	2.68929		OT1A003794	1.56862	0.9315	0.667685	0.450724	0.898847
OT1A005999	2.41617	2.14459	2.30248	1.37082	2.04666		OT1A003781	18.3889	9.6033	3.9329	22.033	25.6345		OT1A003798	113.783	13.8761	16.8738	24.4692	52.0642
OT1A006000	4.30018	0.754433	2.40992	3.62655	2.82392		OT1A003783	0.172114	1.66695	0.893998	0.763734	1.63185		OT1A003799	238.543	75.3595	62.8649	57.2279	172.011
OT1A006004	0.676644	0.0906877	1.05889	2.17593	2.37106		OT1A003785	7.62192	2.46868	3.41504	14.7694	33.3416		OT1A003806	0.23358	4.35272	4.28559	2.98684	1.55734
OT1A006005	0.81899	0.839451	0.903111	0.893491	1.86631		OT1A003794	1.45496	3.82378	3.79908	1.58767	1.79311		OT1A003809	0.62368	1.37605	1.14149	0.716822	0.61156
OT1A006006	0.429038	0.0826943	0.342079	0.283741	0.58541		OT1A003797	0.0913393	0.105868	0.378307	0.177421	0.0900637		OT1A003812	167.234	1580.26	1786.11	2429.96	1208.87
OT1A006016	3.43559	5.03119	4.02565	0.715285	1.62574		OT1A003798	8.84845	2.1808	12.721	12.2474	29.7826		OT1A003813	0.227394	0.840139	0.942189	0.707814	0.560806
OT1A006019	0	0.316438	0.489098	0.703456	0.272358		OT1A003799	31.4249	26.0214	65.5963	78.923	166.162		OT1A003814	216.86	1083.49	1011.05	1289.8	804.065
OT1A006020	0.253496	0.129038	0.903407	1.42079	0.897388		OT1A003808	0.0128907	0.0404873	0.111664	0.0482903	0.112493		OT1A003830	4.79046	12.3662	9.58796	8.68868	7.51215
OT1A006021	0.332655	0.0651187	1.2153	0.95709	1.29092		OT1A003811	0.38214	0.550078	0.973947	0.620248	0.525344		OT1A003832	1.11452	0.229673	0.549515	0.407515	0.683407
OT1A006025	2.60295	2.54613	1.8001	1.18036	1.19062		OT1A003812	6.11877	56.57	50.6673	82.7504	269.505		OT1A003833	0.940584	0.462253	0.625711	0.444918	0.264087
OT1A006031	1.87399	0.906173	2.06146	1.30873	1.85037		OT1A003814	0.670939	2.8313	3.7808	5.33783	33.1246		OT1A003834	0.502859	0.324456	0.36854	0.451766	0.241014
OT1A006034	2.50171	0.906078	2.50505	2.81191	2.96782		OT1A003817	0.119587	0.151965	0.489198	0.125427	0.105844		OT1A003838	0.278462	1.40085	2.59945	2.18399	2.34654
OT1A006038	1.35306	0.546161	1.07542	1.91019	2.05461		OT1A003823	0.175999	0.901707	0.649679	0.379334	0.189056		OT1A003858	6.55449	2.93108	3.22787	5.74319	6.921
OT1A006045	0.954226	0.436103	0.635024	0.71489	1.35065		OT1A003827	22.8554	13.2388	19.4679	31.0694	21.4308		OT1A003872	0.430727	0.162466	0.10296	0.206731	0.213264
OT1A006052	0.0161567	0.104235	0.0787763	0.283892	0.181659		OT1A003832	7.43047	2.46907	3.86227	6.4554	4.53255		OT1A003878	0.0809997	0.020262	0.0432583	0.079955	0.0693073
OT1A006056	12.1473	29.2196	16.1245	11.427	12.8356		OT1A003838	0.0479207	0.0576553	0.104502	0.17223	0.500163		OT1A003881	0.173759	0.28595	0.139963	0.490737	0.164879
OT1A006058	3.81259	3.09161	4.65968	5.99056	9.68914		OT1A003849	1.95244	2.20364	0.414032	0.710135	2.56723		OT1A003882	5.3005	2.79167	2.04755	9.47762	5.61276
OT1A006060	4.03563	1.76931	4.21161	7.77105	4.43555		OT1A003851	3.04305	2.56983	0.548063	1.814	4.80634		OT1A003883	2.00769	0.909948	1.10309	1.67653	1.85018
OT1A006066	0.176222	0.739342	0.846981	0.104764	0.140987		OT1A003858	3.45679	1.78524	4.00224	4.94784	3.53119		OT1A003885	3.10704	1.66422	2.20959	1.5102	1.88913
OT1A006073	0.74489	0.660101	1.46836	0.652567	1.66339		OT1A003860	10.4217	28.0626	32.6788	15.9219	21.814		OT1A003888	1.96601	0.694479	0.775039	1.11504	1.22559
OT1A006076	1.52901	0.836457	1.60602	2.73461	2.24808		OT1A003861	640.023	1277.85	262.611	551.433	286.245		OT1A003890	1.44381	0.738612	0.656264	0.623908	1.68757
OT1A006087	1.99815	0.935631	1.99074	2.63144	0.483207		OT1A003862	361.424	197.061	30.311	207.82	127.063		OT1A003892	19.0022	13.8055	9.58903	9.65507	9.72338
OT1A006091	57.4434	27.9327	59.1173	121.329	98.3008		OT1A003863	369.086	184.944	20.7143	251.358	149.052		OT1A003895	7.60681	3.69214	7.2111	3.79675	8.13505
OT1A006092	0.551904	0.18061	0.214457	0.416242	0.300096		OT1A003864	257.907	73.3477	6.92011	111.621	124.781		OT1A003896	8.8481	4.55173	7.40714	6.34263	10.1942
OT1A006096	3.73505	5.01074	2.33583	4.54574	1.6749		OT1A003870	125.054	2.65957	0.339798	3.49091	12.1814		OT1A003898	0.169529	3.59223	5.17411	4.1242	2.48281
OT1A006122	0.945045	1.70417	1.57902	2.49476	1.43397		OT1A003877	0.0152493	0.0942953	0.182253	0.26277	0.189108		OT1A003899	0.827451	0.360259	1.18839	0.33174	1.42425
OT1A006128	13.7808	45.0213	19.3028	10.0672	1.86048		OT1A003881	1.99713	0.694964	0.77852	3.32532	0.723805		OT1A003900	0	0.0702757	0.194021	0.238374	0.0955033
OT1A006129	2.94269	10.8749	4.52761	2.65849	0.296221		OT1A003884	1.93901	0.0408503	0	0	0.0118607		OT1A003917	3.82417	1.71465	1.67065	2.28695	4.19266
OT1A006130	0.640459	0.184347	0.7823	2.38183	1.1936		OT1A003885	0.675002	0.416358	1.03913	0.449732	0.382359		OT1A003925	4.22332	3.77375	3.44751	2.19329	1.50905
OT1A006132	0.722959	0.663231	0.286412	0.574933	1.33434		OT1A003888	1.58547	1.14116	1.75297	0.960923	1.15796		OT1A003928	2.60855	7.09363	5.36438	4.86036	1.56801
OT1A006133	11.9155	1.45233	4.47472	5.14781	5.09829		OT1A003890	0.234601	0.285838	1.239	0.805118	1.09329		OT1A003929	0.572026	1.40988	1.43727	0.703709	0.879189
OT1A006137	0.864259	6.25094	6.66011	8.71317	4.0849		OT1A003895	1.62353	1.32059	1.41365	1.00847	1.11244		OT1A003932	0.763507	0.322354	0.187616	0.218572	0.43159
OT1A006138	0.798869	0.521454	0.501831	0.321319	0.455679		OT1A003898	1.31553	8.09742	3.93561	6.04388	16.1492		OT1A003933	0.674181	0.176548	0.130712	0.134377	0.280045
OT1A006139	0.930138	0.367408	1.02179	1.00716	1.50347		OT1A003900	0	0.125969	0.213513	0.151949	0.279614		OT1A003934	1.80882	1.08284	0.922424	0.611581	2.13344
OT1A006141	0.565796	0.104896	0.534038	0.462738	0.897231		OT1A003901	3.94313	0.654246	0.665923	1.88198	1.98858		OT1A003935	0.400449	0.853627	0.3912	0.343489	0.408168
OT1A006144	8.37642	4.24184	6.54105	5.4514	6.97077		OT1A003904	0.573303	1.75976	0.98506	0.928346	1.26638		OT1A003936	0.787575	1.97527	1.55995	1.1496	1.25154
OT1A006153	11.677	6.16244	9.66478	11	11.5247		OT1A003918	0.317635	0.212809	0.258566	0.277854	0.132473		OT1A003939	0	2.55664	0.278307	0.0865893	0.107316
OT1A006155	1.0731	0.504084	1.06151	1.18129	0.896024		OT1A003925	3.25312	4.69788	5.19174	1.55624	1.81		OT1A003940	0	4.14654	1.34136	1.16388	0.425731
OT1A006161	2.26219	0.726207	1.93803	1.35958	2.27404		OT1A003926	0.003413	0.038802	0.0224487	0.0934613	0.013236		OT1A003942	0	0.454265	0.572927	0.189195	0.120521
OT1A006171	0.411564	0.484287	0.585304	0.718901	1.11597		OT1A003928	2.73328	5.90885	2.96352	16.2616	13.1697		OT1A003946	3.98804	13.1587	8.21408	8.84128	8.21165
OT1A006176	1.57685	3.24334	3.17833	1.98966	2.54738		OT1A003931	4.94424	2.95105	1.34313	7.01028	5.23389		OT1A003952	0.707323	0.184854	0.909967	0.426172	0.434346
OT1A006177	0.450941	1.18315	1.38832	1.0438	0.995074		OT1A003932	2.55605	1.7243	1.24664	2.23849	0.969513		OT1A003964	0.791452	0.465086	0.144942	0.018228	0.0457527
OT1A006203	0.389465	0.11283	0.0408843	0.128867	0.146054		OT1A003933	3.38504	2.52742	1.5493	3.23492	1.30014		OT1A003965	0.515975	0.280206	0.06197	0.0345447	0.0276523
OT1A006204	1.07331	0.163724	0.219471	0.262253	0.256994		OT1A003934	18.7326	11.2899	11.3356	41.4386	18.3604		OT1A003966	24.0104	15.6113	20.4253	12.4472	24.7194
OT1A006209	3.19374	2.14294	4.13638	2.67835	8.2619		OT1A003935	2.07611	7.24393	12.4367	4.17966	1.87662		OT1A003968	1.48684	5.1388	6.10181	4.19938	4.86233
OT1A006210	3.2645	3.27535	4.61266	4.35966	9.6022		OT1A003936	1.45361	0.473337	0.44066	0.168345	0.700813		OT1A003970	0.139046	0.103452	0.101591	0.195643	0.300565
OT1A006220	8.25115	2.46052	6.86859	17.0876	10.9965		OT1A003937	6.31061	4.08739	4.76041	3.47093	5.67567		OT1A003981	2.81777	2.02199	5.30183	2.30615	3.65926
OT1A006224	0.639379	0.639852	0.440243	0.45893	0.248389		OT1A003938	19.2616	15.8775	16.1836	19.1926	8.68455		OT1A003982	1.47209	2.43113	5.94159	3.2954	6.50511
OT1A006225	1.50996	0.127395	2.15298	2.02294	1.06651		OT1A003939	2.24288	4.9654	3.17123	2.99683	14.0922		OT1A003983	0.486774	1.57094	1.24084	2.10272	2.05613
OT1A006227	1.16007	1.24994	0.63597	1.05507	0.466921		OT1A003940	0.628781	1.76299	1.41336	1.78529	10.5798		OT1A003985	0.267154	1.59825	3.5987	1.05257	1.43208
OT1A006230	0.154859	0.215579	0.0690323	0.0433903	0.125093		OT1A003942	0	1.67639	1.38071	0.349108	2.9306		OT1A003986	2.98362	0.569584	0.36229	0.443136	0.372902
OT1A006236	1.19007	0.457401	0.639074	0.53596	0.994249		OT1A003946	4.41411	8.70349	2.67583	7.45473	8.4526		OT1A003987	3.30938	1.24504	0.634518	1.36276	1.35947
OT1A006241	0.403014	0.301511	0.365566	0.071877	0.0875113		OT1A003951	63.0313	37.0413	44.1201	58.3923	39.6078		OT1A003990	0.362247	0.548173	2.21061	6.40688	1.81573
OT1A006258	1.3837	3.10887	1.29267	1.26224	1.43975		OT1A003954	0.480193	0.146411	0.155722	0.31064	0.295478		OT1A003992	1.16287	3.81248	3.47412	3.60195	2.72848
OT1A006260	0.0286237	0	0.274502	0.036987	0.372238		OT1A003966	16.4896	30.4911	47.8286	16.7312	17.714		OT1A003994	9.70778	5.34602	6.98109	4.97783	6.17165
OT1A006261	1.10704	0.437302	1.99183	3.07159	5.8762		OT1A003968	0.11224	0.0988987	0.168581	0.0519047	0.574192		OT1A003995	2.85964	22.2224	26.6085	4.73746	3.16901
OT1A006275	5.7934	2.36433	3.93695	3.59097	3.9068		OT1A003970	0.347868	0.292839	0.920867	1.19283	0.357861		OT1A003996	1.82578	5.69681	6.41118	14.4755	5.15402
OT1A006280	1.79523	1.38491	1.30279	6.46924	5.24063		OT1A003978	1.47284	1.26058	1.25034	2.49933	0.416449		OT1A003999	0.11206	0.183836	0.0168597	0.0775133	0.210233
OT1A006285	8.06508	7.23369	6.97526	4.03241	4.8789		OT1A003979	0	0.014906	0.08576	0.0702507	0.24158		OT1A004005	0.506843	0.324152	0.227491	0.33222	0.140636
OT1A006289	0.169871	0.448351	0.272068	0.403361	0.174071		OT1A003980	0.895851	3.2892	3.51936	3.27174	5.77619		OT1A004008	0.244921	0.481071	0.402882	1.32676	1.04586
OT1A006292	1.34521	1.68593	2.26861	2.39715	3.39649		OT1A003981	0.650759	1.33772	1.68868	0.230137	0.633295		OT1A004012	13.2023	17.172	29.6574	11.9016	15.7979
OT1A006294	5.17707	6.85904	8.29226	12.0183	10.2787		OT1A003982	0.983906	6.43328	3.19537	1.53493	12.4949		OT1A004013	5.25152	1.34995	0.613358	1.16595	3.59702
OT1A006295	2.04582	2.33071	1.69979	0.728487	0.770493		OT1A003986	85.2222	62.9533	25.1313	86.9155	29.4383		OT1A004017	0.00957967	0.0630143	0.15228	0.0270943	0.023682
OT1A006296	0.693414	0.145182	0.520322	0.321745	1.0724		OT1A003987	0.893286	0.803659	0.366869	0.828851	0.465624		OT1A004018	12.6266	6.28057	6.80032	10.7275	12.6216
OT1A006303	0.203628	0.0815207	0.185451	0.229435	0.578984		OT1A003990	0.717301	0.403437	0.379712	0.587955	0.281646		OT1A004028	3.82326	8.99352	8.62829	5.80921	5.07435
OT1A006310	3.02519	2.97981	1.90831	1.98052	1.28091		OT1A003991	2.17661	5.90381	3.78894	2.7929	3.09453		OT1A004031	2.45165	1.27999	0.982508	1.72864	1.04093
OT1A006311	4.29164	7.35748	2.52145	5.09767	1.87319		OT1A003992	4.63318	2.84814	2.12322	6.25129	3.90233		OT1A004034	0.107543	0.0449507	0.0781507	0.206106	0.130794
OT1A006316	0.233409	0.024881	0.336359	0.267492	0.273319		OT1A003993	2.31325	4.86384	7.35516	3.3466	3.40305		OT1A004035	0.666142	1.0746	1.17201	1.73952	1.85883
OT1A006318	0.326214	0	0.0746793	0.0716493	0.0232437		OT1A003994	0.842146	0.39972	1.22649	0.144629	0.2638		OT1A004042	3.38972	5.52259	6.48406	8.43502	8.45064
OT1A006324	0.0614063	0.543407	1.13196	0.173057	0.498643		OT1A003995	0.347237	0.213431	0.334249	0.278071	0.230696		OT1A004043	0.335335	0	0.0394087	0.226033	0.078365
OT1A006339	0.497538	0.175519	0.519287	0.368167	0.544285		OT1A004008	2.07255	0.679058	1.31087	1.05685	2.79387		OT1A004044	3.64065	7.75749	7.73691	12.9321	8.65578
OT1A006340	0.189605	0.222646	0.384143	0.304781	0.477762		OT1A004012	4.55507	2.00683	2.16465	5.96873	10.3029		OT1A004045	6.45884	15.2919	15.7173	22.3997	15.8836
OT1A006341	0.742565	0.583352	0.331267	0.13133	0.368768		OT1A004013	0.00817	0.084794	0.0855133	0.113453	0.257237		OT1A004046	0.150701	0.460098	0.485155	0.869644	0.526123
OT1A006346	10.2228	1.25722	4.85548	4.65365	5.72147		OT1A004018	14.0951	13.9941	25.222	31.8687	35.6135		OT1A004047	19.674	74.5919	63.9338	105.388	38.011
OT1A006349	0.16562	0.130906	0.0470373	0.0113323	0.325843		OT1A004021	0.655648	0.323795	0.130169	0.0780553	0		OT1A004055	0.229822	0.410373	0.445281	0.409281	0.810644
OT1A006352	6.96212	8.17488	5.97948	2.84677	4.11156		OT1A004023	4.51433	1.51974	0.892455	1.57468	0.127618		OT1A004060	2.98594	0.25987	0.107598	0.1793	0.774442
OT1A006365	0.819313	2.03359	2.23522	5.26593	2.6581		OT1A004024	1.54183	0.270117	0.0560023	0	0		OT1A004064	0.437244	0.0799703	0.338176	0.127196	0.273548
OT1A006372	0.410237	0.0387047	0.134462	0.403931	0.381854		OT1A004034	0.40214	0.733099	0.602378	1.07048	0.267		OT1A004065	0.646178	4.8322	5.28809	6.09935	4.09778
OT1A006381	1.62005	0.802622	0.99535	1.01731	1.02897		OT1A004035	0.152265	1.00885	1.18032	1.05328	1.19629		OT1A004074	4.22508	1.68392	1.04327	1.4864	8.30726
OT1A006383	6.82918	11.1735	13.7333	4.064	8.07608		OT1A004036	0.606176	1.9187	1.86785	1.95736	1.25293		OT1A004077	0.0408647	0.002561	1.31189	3.55332	18.7767
OT1A006384	0.382016	0.75479	0.80487	0.232382	0.434824		OT1A004043	116.562	32.8094	29.3041	49.4913	19.9097		OT1A004079	23.0085	73.1629	57.9589	26.0287	31.6164
OT1A006389	1.30832	0.278856	0.746649	1.77594	2.6537		OT1A004044	7.47845	27.578	7.28845	5.55432	7.72975		OT1A004088	11.415	7.3921	4.346	16.5731	8.15629
OT1A006390	0.34199	0.0233927	0.081557	0.052793	0.115078		OT1A004047	13.5702	62.4928	22.4505	42.2698	41.1263		OT1A004090	0.0769043	0.104267	0.0931363	0.128862	0.237287
OT1A006392	1.58789	3.0675	4.46931	2.99569	2.30666		OT1A004056	1.07846	0.828567	0.624003	1.00534	0.56847		OT1A004093	3.79205	11.7841	9.04257	8.5925	5.95616
OT1A006400	28.205	75.1041	56.3472	27.7393	29.4849		OT1A004060	9.70683	0.679742	0.180038	9.07798	6.29286		OT1A004104	0.18674	1.83485	2.17575	1.99229	1.48042
OT1A006404	0.318472	0.210525	0.503428	0.178216	0.464169		OT1A004062	27.1331	8.68624	5.46577	21.8463	16.1503		OT1A004105	0.197886	0.530825	0.300376	0.244632	0.245088
OT1A006410	0.756347	0.454759	0.477857	0.353232	0.646752		OT1A004064	0.323568	0.314819	0.807366	0.429943	0.289996		OT1A004107	5.55595	2.47213	3.729	2.14976	3.36916
OT1A006412	0.39061	0.93915	0.715759	0.616734	0.57951		OT1A004065	0.699042	1.83358	1.36461	1.11306	2.65382		OT1A004114	0.148445	0.101027	0.09092	0.124137	0.425994
OT1A006414	2.8382	1.99012	2.12273	1.45296	1.83515		OT1A004070	0.062597	0.0927283	0.125035	0.703782	1.04462		OT1A004117	0	0.016809	0.185333	0.010376	0.178361
OT1A006415	0.312979	0.045639	0.224054	0.118981	0.063091		OT1A004073	0.126153	0.0806037	0.0620487	0.809847	1.26221		OT1A004121	15.5552	15.3481	12.8309	14.3498	7.64691
OT1A006416	0.56054	0.280745	0.619667	0.713975	1.00387		OT1A004074	0	0.0454467	0.021575	0.219693	0.548495		OT1A004124	2.59047	1.26653	0.784258	1.15013	1.46187
OT1A006418	2.67849	1.86728	2.56898	1.31434	2.27562		OT1A004079	11.3237	28.7743	30.9272	12.8812	21.1677		OT1A004130	0.7308	0.072703	0.0201153	0.086092	0.088941
OT1A006422	0.840705	0.023943	0.089593	0	0.02296		OT1A004080	6.67994	4.03024	8.63539	2.91367	4.97085		OT1A004140	0.379219	5.97629	3.3477	5.43326	3.43824
OT1A006433	0.501872	0.138392	0.523511	2.05322	2.6546		OT1A004087	44.3297	11.1959	14.3379	26.8024	14.5341		OT1A004142	3.7026	9.03535	4.66944	10.2158	7.81599
OT1A006436	1.52397	2.35285	2.63574	0.673038	2.6696		OT1A004092	0.236269	0.57463	0.828965	0.736531	0.75823		OT1A004143	0.00200233	0.0360077	0.0261273	0.119215	0.0909843
OT1A006437	1.99058	2.77926	2.21933	0.72295	0.411534		OT1A004095	9.08722	1.84323	0.573905	8.65752	2.41654		OT1A004154	3.38363	2.41465	1.38989	1.76939	2.59108
OT1A006438	0.0567363	0.418819	0.757485	0.0445043	0.47494		OT1A004097	13.4175	8.0703	11.4321	14.6336	7.43663		OT1A004156	4.75915	12.4748	11.9989	7.35568	6.94587
OT1A006448	4.03321	0.770211	2.31087	2.12324	2.53476		OT1A004103	0.448831	0.504871	1.52715	0.74774	1.68226		OT1A004160	0.0194283	0.0631887	0.0533057	0.155925	0.0119657
OT1A006449	0.244063	1.21704	0.945881	0.359851	0.619325		OT1A004104	11.5016	9.87187	11.3933	24.3102	26.6226		OT1A004161	4.98676	1.81801	1.2234	1.19781	1.37345
OT1A006452	0.714227	0.35299	0.549808	0.346054	0.502204		OT1A004105	0.362252	0.911771	0.940372	0.691718	1.42284		OT1A004162	0.275314	0.982655	1.18482	0.335925	0.210678
OT1A006456	1.05538	1.40382	2.22384	1.95675	2.7075		OT1A004107	1.82916	9.97079	40.481	4.98619	7.41109		OT1A004177	0.428552	0.0499563	0.0269733	0.0403007	0.061077
OT1A006457	3.63576	2.42076	2.84151	4.99614	1.80654		OT1A004113	0.995173	1.16758	2.38156	2.74602	4.80625		OT1A004178	2.58505	0.0391377	0.0222517	0.0924737	0.0801583
OT1A006458	1.975	0.922651	0.543197	0.686908	0.403537		OT1A004117	15.7578	11.7385	3.70124	20.398	26.0893		OT1A004180	0.0446703	0.110161	0.055741	0.742479	0.0303203
OT1A006474	0.369815	0.096173	0.322108	0.358567	1.40227		OT1A004119	0.701038	0.159301	0.446283	0.862377	0.493593		OT1A004183	0.191843	0.458421	0.305204	0.407633	0.325217
OT1A006484	2.52085	1.28941	3.2283	3.34208	3.58147		OT1A004120	2.34753	6.40284	4.01927	6.73884	5.18099		OT1A004202	0.175858	0.0269373	0.0170073	0.092421	0.130508
OT1A006490	1.19188	0.506354	0.468623	0.44566	0.714969		OT1A004121	1.32411	3.59932	2.09701	2.9178	1.06537		OT1A004215	3.2769	0.00967267	0.009394	0.00755333	0.448721
OT1A006495	2.98538	1.36217	1.68729	2.86087	2.13289		OT1A004142	4.48546	1.63301	4.43718	4.48376	4.42949		OT1A004217	7.72987	0.0232453	0.0455443	0.093021	0.312541
OT1A006500	0.0188163	0.25866	0.0646743	0.108263	0.0915683		OT1A004149	0.10195	2.35408	2.70629	0.263101	0.114982		OT1A004218	3.3229	0.00461067	0.00838	0.0183733	0.461538
OT1A006528	0.364237	0.538914	0.411795	0.830865	0.17652		OT1A004156	1.4808	11.1226	15.9633	1.89333	3.71808		OT1A004220	1.13546	0.0224883	0	0.0319817	0.217662
OT1A006535	1.56882	0.374108	1.21501	0.661851	1.48706		OT1A004157	1.92943	1.03945	0.26976	2.10422	0.768188		OT1A004221	1.70406	0.017908	0.015494	0.0233217	0.262243
OT1A006536	2.52984	1.04506	2.17415	1.30055	2.76181		OT1A004160	0.068227	0.159619	0.13695	0.247779	0.0558563		OT1A004222	1.83371	0.0221747	0.00614867	0.0238807	0.25876
OT1A006538	1.00134	1.65918	2.59691	4.31274	4.52832		OT1A004161	0.510368	0.27904	0.278689	0.0555187	0.304458		OT1A004223	3.15013	0.0314967	0.00803467	0.0231553	0.484016
OT1A006539	0.98265	0.476285	0.842362	1.44463	1.41596		OT1A004162	3.13442	2.46342	4.09706	0.731043	5.21293		OT1A004225	1.7026	0.0334213	0.0955383	0.035178	0.913688
OT1A006551	49.8451	35.1004	19.1449	24.2789	16.3979		OT1A004179	1.22649	1.80961	1.08491	1.66809	0.624667		OT1A004226	4.96907	0.07792	0.104626	0.103375	3.21487
OT1A006564	4.91252	7.68607	3.14028	4.47648	2.46483		OT1A004180	0.0323173	0.0548697	0.178875	0.395139	0.1502		OT1A004227	5.44705	0.079412	0.0994057	0.115831	3.48165
OT1A006569	0.261304	0.469707	0.318485	0.429482	0.611033		OT1A004183	0.07175	0.259597	0.433908	0.665491	0.171949		OT1A004229	0.511106	0	0.0139897	0.054759	0.31247
OT1A006570	1.59149	0.807326	2.33156	3.85197	5.51559		OT1A004184	0.14113	0.299958	0.428452	0.511086	0.337884		OT1A004230	0.462197	0	0.0105003	0.0509213	0.31683
OT1A006580	0.457683	0.387146	1.00701	2.30277	1.76635		OT1A004198	0.130374	0.127776	0.102424	0.157664	0.321691		OT1A004231	0.177268	0.030024	0.158979	0.617815	0.404873
OT1A006582	4.98611	5.16965	7.99243	14.024	14.0604		OT1A004202	1.02771	0.50463	0.374578	0.633241	0.612434		OT1A004277	13.295	4.76345	3.368	13.7393	18.3961
OT1A006583	7.92948	186.264	133.983	204.408	74.9524		OT1A004205	0.924749	1.79454	2.77384	1.20381	0.698209		OT1A004278	5.60408	1.89096	2.54011	6.60079	10.6881
OT1A006585	0.116422	8.38866	4.46422	6.59543	1.7024		OT1A004231	16.4665	9.80829	11.0955	22.3341	6.37138		OT1A004280	2.34583	7.57612	6.21955	4.45454	3.47315
OT1A006586	0.158009	0.405038	0.230991	0.211102	0.223495		OT1A004261	0.509792	0.100047	0.239671	0.221278	0.0384607		OT1A004281	1.2813	3.61037	3.67718	2.25565	1.99689
OT1A006587	0.365881	5.80589	6.90411	23.8983	3.57403		OT1A004278	11.7034	30.2955	48.1308	12.8888	11.4387		OT1A004282	1.06147	2.71861	3.25749	1.65445	1.92806
OT1A006588	0.469954	28.8665	28.6136	63.4592	9.06167		OT1A004280	4.06785	9.62999	6.70742	5.90361	13.0199		OT1A004283	9.65167	1.7784	1.29703	2.58928	9.25621
OT1A006592	0.136755	0.0321507	0.466731	0.469811	1.04759		OT1A004281	2.46138	4.55369	4.05066	2.8182	7.49999		OT1A004288	0.167105	0.135027	0.0586013	0.083319	0.653368
OT1A006597	0.438567	0.115157	0.29762	0.528998	0.60835		OT1A004282	2.11361	3.5595	3.71541	2.18275	6.65213		OT1A004293	0.386827	6.03098	5.48462	5.15927	1.67781
OT1A006600	0.141885	0.0146197	0.0287467	0.0873497	0.11412		OT1A004283	1.47519	1.76275	3.3635	4.60191	5.04858		OT1A004294	1.4027	2.81389	3.79153	2.26908	3.89494
OT1A006612	0.00933033	0.030642	0.142071	0.0117777	0.168215		OT1A004289	0.582078	0.664767	0.312108	0.653079	0.29598		OT1A004298	8.62603	15.2394	17.5047	12.2	10.94
OT1A006614	0.0218933	0	0.0869047	0.0125763	0.155438		OT1A004292	0.301273	0.256806	0.282661	0.734892	0.113481		OT1A004301	9.19485	7.82247	5.89636	4.19455	2.51857
OT1A006615	0.0223307	0.0760603	0.14225	0.025436	0.0893913		OT1A004293	0.337123	0.31837	0.811391	2.22888	1.714		OT1A004307	1.39899	0.708423	0.795151	1.53395	3.23347
OT1A006640	4.02709	4.39399	5.46911	4.77597	8.4853		OT1A004298	2.00888	5.67803	3.95416	4.01208	8.40055		OT1A004311	1.36648	0.605734	0.808938	1.68206	1.83576
OT1A006641	2.48766	42.8698	27.2223	47.5985	10.5809		OT1A004299	9.7343	8.07165	4.97199	9.6996	8.14999		OT1A004312	1.18641	0.11208	0.114577	0.759105	1.5865
OT1A006642	14.6248	23.0671	30.7176	68.8353	61.9247		OT1A004301	0.619062	3.39931	1.14394	2.97384	5.46738		OT1A004324	0.320753	0.20748	0.14657	0.27382	1.67998
OT1A006644	2.67291	1.70305	3.10096	6.12465	6.81021		OT1A004327	0.71621	0.881507	0.319246	0.628391	0.432074		OT1A004327	0.825612	0.834142	0.294279	0.525193	0.386132
OT1A006651	0.23369	0.144123	0.374605	0.23037	0.529488		OT1A004334	29.2713	2.93801	6.7989	15.5959	14.2459		OT1A004334	23.2286	7.52253	6.88094	9.55548	17.8223
OT1A006655	3.16953	3.76955	5.1367	1.38352	3.82127		OT1A004349	8.67526	1.29179	3.44877	12.2262	12.1701		OT1A004335	5.82848	2.75247	3.01822	1.65689	1.65652
OT1A006656	0	0.560889	0.232	0	0.813764		OT1A004355	0.499402	0.508502	0.381406	0.43703	0.259201		OT1A004338	1.32168	2.16291	3.38246	1.48541	1.22332
OT1A006658	0.396228	0.156514	0.338245	0.30724	1.14506		OT1A004362	3.44745	5.62215	6.17232	1.43588	1.71836		OT1A004341	0.173938	0.465077	0.457339	0.539181	0.372001
OT1A006663	22.6666	22.1477	34.0218	75.0856	55.0189		OT1A004363	2.43663	5.85914	5.36555	1.5164	1.34729		OT1A004342	1.36177	0.819036	0.590365	1.40104	2.32104
OT1A006665	0.88763	15.7587	14.0724	51.2746	11.2421		OT1A004383	0.173899	0.360302	0.754581	0.347074	0.817211		OT1A004345	0.254289	0.0498443	0.214642	0.0818107	0.272117
OT1A006666	0.271357	0.697322	0.560699	0.13276	0.337898		OT1A004386	1.59644	2.62404	1.54464	1.45619	0.378173		OT1A004346	1.76563	3.53011	2.12113	4.20673	2.16718
OT1A006667	1.35821	2.23215	1.97178	3.47934	2.26245		OT1A004423	0.099788	0.149834	0.157331	0.211408	0.283083		OT1A004355	0.032062	0.0513097	0.0675857	0.0863773	0.152468
OT1A006668	0.373641	0.288573	0.398593	0.864484	0.512611		OT1A004425	0.419602	0.853546	1.01539	0.388927	1.31938		OT1A004362	0.428114	0.229059	0.692597	0.119084	0.36633
OT1A006671	1.35449	1.42195	1.67107	0.758852	1.40574		OT1A004429	0.603557	0.911599	0.869688	0.504785	0.296355		OT1A004367	5.93079	0.974543	1.00249	0.729599	2.18022
OT1A006685	7.98283	7.42786	4.81635	7.75934	3.52165		OT1A004430	0.305826	0.42425	0.520182	0.156075	0.31978		OT1A004380	1.87038	0.321904	0.285531	0.268107	0.249592
OT1A006686	0.49406	1.03314	0.828222	1.35009	0.643498		OT1A004431	0.0541977	0.119844	0.203101	0.323747	0.118008		OT1A004383	5.14457	2.16674	3.10178	2.13408	4.47557
OT1A006696	53.6017	62.3711	28.7559	32.6888	24.6879		OT1A004434	0.27015	0.146942	0.293272	0.357712	0.165538		OT1A004386	0.520153	0.709127	0.407467	0.288894	0.231567
OT1A006697	0.214083	0.234929	0	0.339601	0.17039		OT1A004435	0.129218	0.398141	0.511356	0.3441	1.96626		OT1A004410	0.058135	0.454393	0.532323	0.231275	0.176751
OT1A006703	0.0660973	0.217029	0.217888	0.0586863	0.60481		OT1A004436	0.217406	0.115992	0.279156	0.125003	0.031307		OT1A004423	0.590517	0.15778	0.186082	0.233686	0.38489
OT1A006705	0.816482	2.49859	1.13946	0.91256	0.652955		OT1A004437	0.268753	0.632718	0.816266	0.467552	0.626432		OT1A004425	0.244719	0.259065	0.312244	0.0975443	1.00684
OT1A006710	1.5269	0.940356	1.37303	0.714636	1.37473		OT1A004443	1.0807	2.71015	1.73445	2.41846	2.72926		OT1A004426	0.561203	0.158875	0.166863	0.276525	0.41102
OT1A006712	3.85863	4.5285	2.14014	2.15508	1.43726		OT1A004448	1.84557	1.65546	1.98921	2.0571	1.00308		OT1A004429	0.87176	0.293263	0.372233	0.591997	0.573836
OT1A006713	5.37895	7.75787	12.1052	4.06306	16.0693		OT1A004449	6.58079	10.9383	13.0306	8.54903	16.1833		OT1A004430	0.352052	0.157908	0.276729	0.292618	0.345575
OT1A006720	0.459305	0.717262	0.573825	0.447163	1.52326		OT1A004452	0.347491	0.132329	0.441297	0.374531	0.659054		OT1A004431	0.172294	0.280708	0.215659	0.649491	0.323456
OT1A006723	4.53476	3.81199	6.00158	10.8186	11.6424		OT1A004453	0	0.488638	0.223751	0.32862	1.87251		OT1A004432	0.137102	0.397564	0.480384	0.495205	0.275805
OT1A006738	0.122598	0.0147723	0.0897623	0.027337	0.107984		OT1A004464	7.7912	4.31755	3.91414	6.75198	7.19486		OT1A004434	0.68967	0.347461	0.338986	0.605822	0.610075
OT1A006752	2.87291	1.57218	3.35127	6.59881	3.45983		OT1A004466	0	0.0667493	0.035434	0.290318	0.104285		OT1A004435	0.922409	5.72671	7.00972	4.05411	3.20939
OT1A006754	0.447947	0.4026	0.275624	0.678171	0.222566		OT1A004468	0.566845	1.58578	2.15003	0.592607	0.547706		OT1A004436	0.175742	0.054422	0.161235	0.170047	0.26097
OT1A006761	2.94072	1.19844	1.87484	1.67843	2.06865		OT1A004469	3.57405	2.17337	3.33126	3.54271	2.8454		OT1A004439	58.6153	22.337	24.6844	35.891	37.6888
OT1A006762	4.92443	11.41	8.24748	6.95068	8.16816		OT1A004473	31.3513	20.1499	17.5572	54.7683	65.7123		OT1A004441	0.507236	0.239431	0.195177	0.41958	0.445716
OT1A006770	2.46467	6.75564	2.90257	4.28819	2.28596		OT1A004479	0.0653773	0.238126	0.052493	0.28624	2.09848		OT1A004453	0	1.50553	3.63499	0.489554	0.010113
OT1A006776	1.19714	0.554435	0.888267	0.854796	0.817683		OT1A004482	0	0	1.3026	0	0.159328		OT1A004469	4.62286	1.01612	0.84887	1.28884	1.79667
OT1A006781	128.881	31.5636	100.559	250.583	238.638		OT1A004489	0.241178	0.37132	0.093512	0.135577	0.466673		OT1A004470	1.56085	0.75447	0.755571	2.14835	1.44064
OT1A006784	4.2257	36.8171	32.625	43.7284	22.1493		OT1A004490	11.3407	5.50727	2.26345	13.7436	7.75085		OT1A004472	3.2625	1.40758	1.02122	3.99508	4.01087
OT1A006795	0.143905	0.373109	0.482251	0.114088	0		OT1A004492	5.45924	1.08294	1.30555	1.06161	4.61158		OT1A004479	0.189253	10.22	13.1357	10.3694	3.42264
OT1A006798	0.360145	0.766011	0.535074	0.891438	0.498134		OT1A004493	0.25609	0.146548	0.197127	0.130015	0.0435477		OT1A004482	0	0	0.630134	0	0.91314
OT1A006804	0.044751	0.350151	0.201974	0	0.207655		OT1A004497	1.70771	0.963346	1.12239	2.31809	0.651794		OT1A004484	0	0.22328	0.431137	0.303249	0.274334
OT1A006812	0.214265	0.50494	0.212229	0.203016	0.280867		OT1A004501	0.311554	1.04131	0.311237	1.05122	0.464607		OT1A004486	7.30296	3.83469	2.56577	2.40052	2.3942
OT1A006813	59.5678	11.1038	26.4631	17.1417	33.1224		OT1A004502	4.30158	12.7549	11.3073	6.09225	19.2796		OT1A004487	0.0627977	0.0673483	0.628195	0.272712	0.896009
OT1A006815	57.3348	22.9912	46.7852	44.6426	64.5351		OT1A004505	72.7147	36.4355	48.9008	64.33	34.9582		OT1A004489	0.86444	3.03292	3.92681	3.81394	4.45498
OT1A006816	1.45559	3.01881	2.79332	2.33485	3.30612		OT1A004516	66.6198	46.3934	47.0784	49.6001	27.8374		OT1A004492	10.95	0.59292	0.228589	0.718686	2.40799
OT1A006821	3.76511	4.59505	5.42299	0.34515	1.12405		OT1A004523	0.188575	0.0876537	0.280413	0.207605	0.209582		OT1A004497	1.04755	0.47106	0.324937	0.734022	0.618826
OT1A006828	56.4922	48.4587	102.722	220.603	360.273		OT1A004527	0.213654	0.395749	1.06037	0.469081	0.309292		OT1A004501	0.389392	0.497546	0.367316	0.503879	0.0677583
OT1A006830	2.99617	13.8577	3.31202	3.04453	0.224486		OT1A004531	0	0	0.01007	0.042782	0.174932		OT1A004505	1.8487	0.628055	0.909567	1.07563	2.65861
OT1A006832	1.16426	5.76203	1.99425	1.17722	0.213982		OT1A004535	1.96987	1.41205	0.917252	0.89053	0.721556		OT1A004523	0.370273	0.540136	0.521657	2.91877	3.12875
OT1A006833	2.68867	6.738	3.43911	1.03298	0.200434		OT1A004556	13.5214	7.34011	13.8446	6.71301	15.631		OT1A004527	1.60194	2.23023	2.34443	1.39397	6.81402
OT1A006834	0.54893	1.97635	1.0102	0.235101	0.070003		OT1A004559	8.5545	4.0603	5.09739	5.6745	3.32045		OT1A004531	3.08027	5.01707	5.91115	5.37674	5.52902
OT1A006836	0.516874	0.154187	0.307716	0.0584263	0.288804		OT1A004560	0.293705	0.147446	0.286688	0.237909	0.159764		OT1A004535	1.12035	1.0393	0.71108	0.735751	0.41208
OT1A006838	5.5772	2.43789	6.14282	3.00326	4.93495		OT1A004562	0.0795017	0.689538	0.397405	0.156927	0.106375		OT1A004548	2.81077	1.67425	1.25352	3.81587	3.1372
OT1A006849	0.686436	1.74802	1.20697	0.651073	0.838078		OT1A004563	0.585745	0.49623	0.177713	1.14254	0.328603		OT1A004560	0.473828	0.2019	0.157351	0.23305	0.292502
OT1A006854	4.0661	4.69318	5.70608	9.33722	7.50891		OT1A004577	0.0502283	0.142764	0.199414	0.100201	0.0620293		OT1A004563	0.0260637	0.0179363	0.05188	0.247659	0.238416
OT1A006855	0	0	0.0457167	0.235347	0.571636		OT1A004578	8.03174	3.58411	4.50157	3.30811	1.65952		OT1A004569	0.546847	1.66246	1.65894	1.4928	0.857213
OT1A006856	0	0	0	0.113519	0.872465		OT1A004579	4.59996	2.63728	2.40002	2.6882	0.826418		OT1A004574	0.433543	0.225263	0.159834	0.272212	0.322388
OT1A006863	3.85608	3.87394	6.0918	10.3882	8.29211		OT1A004582	14.4516	12.1146	7.49469	7.99133	6.59893		OT1A004575	0.778812	0.119545	0.131168	0.331067	0.283378
OT1A006865	186.018	51.0122	51.6256	332.424	275.681		OT1A004591	0.12166	0	0.0838017	0.0536053	0.115682		OT1A004576	0.201413	0.100121	0.0233543	0.186989	0.142271
OT1A006866	27.4617	6.92657	4.52758	57.7124	69.4936		OT1A004596	15.2722	9.00358	7.96947	11.6783	5.75289		OT1A004579	1.96943	1.73403	0.841167	1.99747	1.06703
OT1A006867	5.38391	1.07002	0.902943	15.3213	11.595		OT1A004597	0.926144	2.96077	1.61169	1.83798	1.40723		OT1A004604	3.16825	2.06596	1.28258	4.77202	2.94974
OT1A006868	9.0951	1.72079	1.55919	23.2106	37.0831		OT1A004598	0.0110863	2.33912	0.666784	0.0294193	0.0519287		OT1A004613	0.509812	0.175896	0.210182	0.894209	0.463813
OT1A006869	20.2906	2.79241	5.58217	40.559	66.305		OT1A004599	0.09405	0.241847	0.211054	0.220739	0.244535		OT1A004617	51.3862	11.8068	4.48763	8.83879	5.12602
OT1A006870	1.76216	0.346048	0.293251	6.53034	4.70675		OT1A004601	3.36424	3.31307	1.83562	4.62821	1.29822		OT1A004630	0.378866	0.114349	0.103318	0.069805	0.230616
OT1A006871	2.92782	0.438092	0.349919	13.3918	7.04652		OT1A004607	0.494565	1.74184	1.86034	0.809218	0.783186		OT1A004631	0.760533	0.216063	0.124083	0.226665	0.510651
OT1A006877	23.6294	4.15509	6.82918	95.1161	70.4976		OT1A004613	0.169083	0.239558	0.267525	0.17769	0.019126		OT1A004638	0.185868	0	0.0687597	0.072891	0.236633
OT1A006878	24.2783	1.64384	4.10992	64.4274	22.7801		OT1A004617	14.0235	25.1286	13.1227	62.4525	23.9092		OT1A004642	10.9496	2.58402	3.40726	5.69618	9.54748
OT1A006889	0.010983	0.050992	0.11092	0.0192527	0		OT1A004619	0.0165787	0.0789293	0.124594	0.375977	1.06799		OT1A004644	2.34413	0.0974517	0.164828	0.34419	0.65398
OT1A006890	4.73621	3.64495	2.75995	5.53759	2.10117		OT1A004626	0.459354	0.555243	0.425573	1.4883	0.781519		OT1A004647	0.419574	0.299885	0.115636	0.244546	0.15296
OT1A006901	1.36174	1.36307	1.3279	0.705446	1.25332		OT1A004640	13.9947	5.37453	7.26757	9.04512	6.7241		OT1A004651	15.2212	21.0911	18.6659	33.9797	19.6685
OT1A006904	1.12283	0.675145	0.568515	0.56265	0.643009		OT1A004642	1.2244	1.13746	2.78316	1.07635	0.288459		OT1A004653	125.988	268.988	274.851	204.178	137.304
OT1A006912	0.874638	6.73215	6.17155	7.47661	8.11579		OT1A004643	3.28557	1.71574	2.74478	3.8984	1.50054		OT1A004656	9.82124	6.64397	3.51233	5.88602	4.4745
OT1A006916	26.2362	7.08576	15.8773	23.0952	19.8444		OT1A004644	7.70783	0.85282	1.34952	0.595473	4.42822		OT1A004659	1.12737	0.684822	0.764091	1.64854	2.3275
OT1A006920	2.90433	2.44618	4.51657	3.74813	6.10531		OT1A004647	1.55692	8.00429	7.97345	2.44999	0.510044		OT1A004674	9.77936	7.339	3.58454	16.7431	11.4037
OT1A006923	0.481186	0.116985	0.318314	0.311067	0.306485		OT1A004650	1.89287	4.89821	6.36153	2.85578	3.54996		OT1A004675	2.93946	8.30557	3.4833	5.21454	2.36031
OT1A006924	4.62495	2.36804	4.14248	7.78764	6.66422		OT1A004653	50.635	198.242	161.017	98.2613	151.112		OT1A004676	0.141931	0.257406	0.369767	0.312985	0.265399
OT1A006925	0.060067	0.10992	0.171235	0.014815	0.370171		OT1A004656	6.18289	6.64175	3.29687	7.50812	4.54439		OT1A004682	0.197991	0.321073	0.281431	0.553609	0.487442
OT1A006930	1.30208	2.33837	0.967031	1.46192	0.59644		OT1A004661	5.47053	3.38922	4.50301	6.34416	4.73661		OT1A004684	3.03232	0.976463	1.05654	1.1385	2.40623
OT1A006932	2.51117	5.38576	4.38972	8.61515	4.31744		OT1A004664	0.370832	0.703265	0.918022	0.849059	0.575613		OT1A004690	19.8205	31.0118	38.9823	27.3318	32.1584
OT1A006942	8.69498	8.15285	7.43741	6.34208	4.15513		OT1A004667	0.727242	0.169172	0.374302	0.479386	0.519678		OT1A004693	11.044	7.90893	8.30678	4.6259	4.41839
OT1A006944	1.21295	0.552081	1.22632	0.521711	2.07482		OT1A004672	1.87654	2.73624	5.49803	2.77198	3.02444		OT1A004700	0	0.0577377	0.0259007	0.0921327	0.0833463
OT1A006946	3.86625	1.88299	3.75845	6.59518	6.22361		OT1A004673	0.1056	0.151608	0.14689	0.131834	0.0131687		OT1A004712	6.8428	21.8553	12.9376	25.3505	15.0975
OT1A006947	0.034496	0.09633	0.179466	0.179998	0.218933		OT1A004674	6.37144	9.46697	6.77672	8.83561	3.25483		OT1A004715	0.213519	0.500438	0.184704	0.582071	0.222066
OT1A006950	0.0672957	0.365786	0.181872	0.353005	0.191922		OT1A004677	8.22891	8.06136	5.12583	3.37946	4.47951		OT1A004718	11.0085	5.02309	3.90798	7.85581	9.3294
OT1A006964	0.158458	0.075471	0.0964283	0.0353537	0.145284		OT1A004680	9.70476	5.70233	11.1102	9.77967	9.87458		OT1A004722	0.392517	0.132456	0.1244	0.217005	0.278309
OT1A006974	0.0608183	0.0710007	0.157709	0.199735	0.327047		OT1A004681	3.11747	2.63674	3.3618	2.75265	1.72418		OT1A004724	0.150077	0.140672	0.106783	0.25959	0.498953
OT1A006978	1.61636	1.49418	0.878836	1.48166	0.818803		OT1A004682	0.923363	0.843989	1.50991	3.30729	2.63231		OT1A004727	0.201901	0.0737347	0.0920957	0.130871	0.121635
OT1A006986	0.061412	0.0493897	0.157753	0.110434	0.257157		OT1A004684	1.41867	0.925155	1.73245	2.88521	2.47492		OT1A004731	2.53927	1.14326	0.965778	1.35951	1.16388
OT1A006989	2.2341	2.22849	3.35547	0.71646	2.22013		OT1A004690	7.55567	2.09197	3.1732	4.84213	7.80198		OT1A004733	0.461888	0.784996	0.565324	2.85746	1.54306
OT1A006992	3.4581	15.9677	17.0914	17.9284	10.7569		OT1A004693	0.480543	0.313537	0.483278	0.80419	1.77941		OT1A004736	28.3596	19.0604	19.6977	6.66278	8.61501
OT1A006994	3.50273	3.79861	5.18685	11.8578	9.0924		OT1A004704	0.558824	1.01504	0.211636	1.57073	0.819176		OT1A004738	0.022201	0.263255	0.212645	0.280851	0.135341
OT1A006995	0.0212827	0.0558203	0	0.0322997	0.0416527		OT1A004715	0.168091	0.130951	0.159111	0.176487	0.0823953		OT1A004741	0.425504	0.149932	0.0950447	0.022177	0.277424
OT1A006996	0.793743	0.422399	0.431644	0.697386	0.3894		OT1A004723	0.201694	0.606079	0.303168	0.312567	0.168		OT1A004759	1.73887	3.8901	3.81757	2.9461	1.63508
OT1A007000	1.00355	0.805797	0.647986	0.56197	0.553038		OT1A004724	3.44531	1.92159	2.48224	5.34334	1.63487		OT1A004770	0.0925777	0.269122	0.191804	0.444374	0.168999
OT1A007001	2.56981	7.82479	6.43873	3.41382	3.9856		OT1A004731	0.553637	0.690693	1.00702	0.24379	0.341015		OT1A004773	97.8603	208.104	257.163	150.896	202.666
OT1A007003	1.36895	1.46835	1.79677	3.46886	2.91515		OT1A004732	2.83232	5.17826	7.06116	5.54687	0.852037		OT1A004775	162.162	68.5763	98.4217	138.795	324.291
OT1A007009	1.64303	0.865559	1.21311	1.03308	1.09194		OT1A004733	16.282	48.3896	58.6953	44.4619	12.3307		OT1A004776	0.540989	0.107145	0.267552	0.180018	0.605488
OT1A007015	0.748143	0.404167	0.62821	0.262802	0.891318		OT1A004736	6.23514	21.608	45.1006	4.80126	5.72877		OT1A004793	3.05942	5.647	6.30545	12.2769	5.82107
OT1A007016	33.2817	23.3335	32.6372	11.9705	8.44855		OT1A004739	0.390035	0.557449	0.968718	1.51963	0.962109		OT1A004799	0	0.0105453	0.331862	0.0260743	0.54114
OT1A007026	0.278118	0.0335913	0.423759	0.529563	0.288575		OT1A004744	8.38612	13.2249	13.2514	12.5915	24.9077		OT1A004804	1.67509	0.828553	0.936936	1.35244	1.33283
OT1A007039	0.242124	0.130425	0.331259	0.35004	0.65991		OT1A004745	0.147021	0.298955	0.107694	0.0614253	0.132869		OT1A004809	59.4315	89.7745	59.5085	44.8956	21.7977
OT1A007040	0.207925	0.029227	0.115516	0.250175	0.129192		OT1A004747	0.161891	0.0351573	0.146341	0.0449697	0.0106867		OT1A004812	0.470223	0.180445	0.252523	0.26175	0.180525
OT1A007043	1.07701	1.30095	0.838823	0.303157	0.12505		OT1A004748	0.345638	0.180822	0.26004	0.239458	0.135336		OT1A004823	3.67699	1.45327	1.37447	1.82366	4.80503
OT1A007055	0.610288	0	0.317189	0.394724	0.326276		OT1A004750	0.260973	1.76485	0.920829	0.881988	0.534597		OT1A004828	9.38047	3.48528	2.09231	5.42322	6.70909
OT1A007058	2.57331	0.415438	0.731448	2.34579	3.04675		OT1A004751	1.8943	12.0867	16.0322	11.3637	10.8607		OT1A004830	1.1506	0.637911	0.635796	1.13507	0.271173
OT1A007060	1.28487	0.730873	1.06683	2.44261	3.99033		OT1A004753	0.49628	0.367619	0.27938	0.0881587	0.0450217		OT1A004834	21.0576	0.573261	0.090791	1.29657	3.50869
OT1A007061	4.16083	2.93649	4.52569	8.82356	11.6127		OT1A004755	1.35022	1.97521	1.24312	0.47401	0.347215		OT1A004841	0.008924	0.253004	0.445262	0.239724	0.21965
OT1A007064	0.493446	0.253763	0.558436	0.510547	0.482832		OT1A004756	2.71017	5.21868	0.78314	0.594491	0.302082		OT1A004842	2.86183	1.00538	2.97309	1.64294	2.6
OT1A007068	5.53684	5.535	4.56832	3.72765	2.77585		OT1A004757	0.0383257	0.088106	0.00453467	0	0.00535767		OT1A004844	1.81367	0.430372	0.37425	0.352955	0.292402
OT1A007075	32.0658	21.4198	13.5754	25.9372	14.7534		OT1A004763	6.89831	0.303307	0.282005	0.60045	0.153781		OT1A004855	1.22135	0.508479	0.598144	1.03867	1.93849
OT1A007091	8.30701	3.6025	3.0226	5.92448	8.73736		OT1A004764	20.1117	0.970832	0.879667	1.71488	0.521606		OT1A004857	1.1262	0.799016	0.451107	0.97321	0.748763
OT1A007094	0.271705	0.144319	0.215759	0.0829133	0.309575		OT1A004773	237.659	484.04	618.065	390.401	238.32		OT1A004859	1.32524	0.599401	0.580159	1.00983	0.974442
OT1A007095	0.131355	0.225633	0.143147	0.0119527	0.0741403		OT1A004777	0.526658	1.74794	0.682024	1.08541	0.535914		OT1A004860	0.07956	0.326665	0.213655	0.338368	0.104022
OT1A007096	0.0636687	0.0883217	0.0958163	0	0.0223267		OT1A004780	31.315	17.9161	66.5855	19.2435	27.9032		OT1A004863	3.25599	16.9204	12.342	4.93383	3.03615
OT1A007098	6.27175	2.84041	4.57075	9.09788	5.73954		OT1A004783	1.1305	0.950531	1.3775	1.22841	0.508176		OT1A004867	14.8368	1.04694	1.13257	0.509624	0.196793
OT1A007113	0.236506	0.911217	0.841552	2.64589	3.07913		OT1A004785	0.983485	0.78724	1.28905	1.11287	0.428694		OT1A004869	1.71251	5.25236	6.05138	3.13423	3.39305
OT1A007114	2.93671	18.373	14.3297	10.2389	6.91679		OT1A004789	4.88159	5.08932	5.76183	5.61327	2.65736		OT1A004882	15.2388	0.372263	0.479975	0.694412	2.00577
OT1A007116	0.498663	0.236454	0.428247	0.444919	0.434706		OT1A004792	0.50769	0.059429	0.164311	0.14173	0.049401		OT1A004885	0.0901287	0.0449167	0.028474	0.0943153	0.341785
OT1A007121	1.87747	1.18882	0.629589	1.35751	0.76216		OT1A004807	0	0.0247737	0.043516	0.0911627	0.067393		OT1A004895	0.216602	0.123449	0.0614717	0.141943	0.316974
OT1A007122	10.9114	7.91303	6.11491	7.69437	5.31869		OT1A004826	0.285038	0.1034	0.054235	0.121483	0.0557967		OT1A004896	1.47684	1.14626	0.879004	1.22226	0.471852
OT1A007125	4.47664	2.3366	2.57424	3.74779	3.78845		OT1A004828	9.89734	6.5067	5.7155	7.46822	3.7193		OT1A004904	1.72026	0.770702	0.692237	1.0381	1.27576
OT1A007127	0.111222	0.128329	0.227325	0.23087	0.432271		OT1A004829	1.18681	0.667954	1.55632	0.784432	0.497113		OT1A004909	4.97578	1.56222	0.812879	1.03771	0.681638
OT1A007149	2.4393	3.65388	11.4781	2.99005	16.2713		OT1A004830	1.0634	0.656667	1.18128	0.802455	0.344583		OT1A004911	11.3676	2.05261	1.55783	2.83099	2.37414
OT1A007151	1.40038	1.10159	1.69436	2.38155	4.42089		OT1A004841	0.0524957	0.280379	0.215676	0.113153	0.257552		OT1A004913	145.998	22.6455	58.5454	19.144	57.7802
OT1A007153	0.221445	0.710072	0.326218	0.394329	0.276124		OT1A004842	3.02222	1.95536	2.46116	2.88788	3.00733		OT1A004918	0.312888	0.876762	0.635181	0.714643	0.569336
OT1A007157	0.744641	0.589264	0.760475	0.278483	0.531138		OT1A004844	4.20715	2.06842	1.6881	2.20184	1.54749		OT1A004919	8.74666	1.91285	1.0374	1.5011	0.98805
OT1A007158	0.6975	0.463076	0.576862	0.212783	0.284921		OT1A004851	9.43123	3.28659	9.24273	4.9795	7.03361		OT1A004925	11.835	29.3913	24.2642	18.1632	11.5801
OT1A007160	0.248042	0.207645	0.32854	0.49927	0.699234		OT1A004855	1.6679	0.0573963	1.1602	0.245582	0.18392		OT1A004931	1.12687	40.7551	14.6016	10.7569	4.34126
OT1A007163	18.8612	23.1661	11.3576	17.7983	9.24023		OT1A004857	1.43708	0.934169	1.22159	1.53944	0.64563		OT1A004938	0	2.75457	1.12744	2.27428	0.65958
OT1A007179	0.0478053	0.516289	0.54689	0.200133	0.235376		OT1A004862	0	0.131049	0.118652	0.120167	0		OT1A004939	2.33415	15.1094	19.144	52.6044	34.4932
OT1A007220	0.483616	0.504144	0.464877	0.720228	0.997418		OT1A004863	3.26059	3.45857	3.82129	2.82471	10.007		OT1A004940	0.256849	1.27778	1.22894	3.68097	2.80994
OT1A007233	0.688703	0.747809	0.565359	0.584075	0.297778		OT1A004864	0.636503	1.29441	0.894375	1.0643	1.50676		OT1A004941	1.69715	8.09825	7.38972	26.445	18.2638
OT1A007234	0.155173	0.168507	0.167552	0.68483	0.377656		OT1A004869	0.453434	2.41508	1.69625	0.789623	3.4112		OT1A004942	1.34192	7.50992	6.50282	25.7457	15.4312
OT1A007235	0.101124	0.177137	0.133443	0.214752	0.212232		OT1A004882	1.41616	0.130289	0.223517	1.64044	1.74052		OT1A004943	1.16068	3.76879	3.92557	14.4605	11.04
OT1A007239	0.383368	0.116115	0.130873	1.0142	0.806306		OT1A004886	0.371043	0.238032	0.349082	0.388555	0.451955		OT1A004946	0.583505	1.51287	1.35549	0.763373	0.673396
OT1A007242	0.780428	0.351241	0.599332	2.03451	1.44358		OT1A004888	1.08989	2.75403	4.24574	2.84794	8.93872		OT1A004949	0.252206	0.023454	0.214988	0.1862	0.247002
OT1A007257	0.0357107	0.121396	0.0584007	0.173179	0.109118		OT1A004896	0.412244	2.04656	1.47947	0.967416	0.642967		OT1A004952	3.45576	4.12882	3.28048	2.66334	1.57783
OT1A007259	0.334555	0.606932	0.551693	0.708403	0.884288		OT1A004898	5.51604	14.855	10.6302	10.9278	4.39303		OT1A004953	8.12931	9.23051	5.83906	6.84892	3.30633
OT1A007272	0.404219	0.048975	0.184644	0.167916	0.428038		OT1A004904	0.943996	0.674249	1.10427	0.603564	0.565086		OT1A004955	0.288582	0.0137777	0	0	0.0339047
OT1A007289	0.59393	0.234379	0.444483	0.616952	0.91228		OT1A004911	0.294186	0.414986	0.352379	0.342803	0.152633		OT1A004958	0.130171	0.0655507	0.142892	0.0358497	0.0810913
OT1C000010	0.071582	0	0.026167	0.264986	0.176902		OT1A004925	7.58197	5.75803	6.97947	3.76414	8.13403		OT1A004961	0.138066	0.094734	0.0801343	0.0287257	0.141534
OT1C000021	0.338856	0.0674793	0.405891	0.606285	0.372123		OT1A004927	2.59479	1.66558	2.25427	1.8806	1.5062		OT1A004963	1.70841	3.3342	3.37623	2.312	1.6497
OT1C000025	15.4471	40.63	28.5643	5.20284	9.83872		OT1A004930	0.860434	0.764564	0.637079	0.705082	0.463211		OT1A004964	0.667499	0.112164	0.168563	0.145812	0.369626
OT1C000026	0.323723	0.358265	0.841126	1.53199	0.454716		OT1A004931	25.0106	81.4545	30.5113	12.6394	14.4694		OT1A004970	7.18808	1.28995	2.25054	3.83739	4.88388
OT1C000027	0.151253	0.218874	0.146578	0.420755	0.186104		OT1A004934	0.597999	26.4509	4.04176	12.193	3.24485		OT1A004971	0.336298	0.325704	0.329298	0.922647	0.448866
OT1C000033	10.203	4.88721	3.41419	2.31695	2.3761		OT1A004938	1.54444	19.91	7.4238	5.07029	4.69865		OT1A004978	0.227649	0.316624	0.165514	0.271258	0.0775397
OT1C000034	0.390825	0.229502	0.352236	0.563025	0.90798		OT1A004939	155.26	209.013	173.49	166.414	79.2652		OT1A004979	0.494489	0.524126	0.33933	0.749091	0.188372
OT1C000035	0.151534	0.056089	0.134131	0.303882	0.251668		OT1A004940	44.5392	54.8875	41.2961	34.645	17.8526		OT1A004991	0.234121	0.394383	0.213821	1.09848	0.478787
OT1C000036	0.034181	0.165249	0	0.0986587	0.032341		OT1A004941	244.323	262.081	227.019	198.18	92.7897		OT1A004992	3.51297	3.3809	2.29315	8.72289	4.85727
OT1C000040	0.121473	0.156722	0.106078	0.441903	0.17213		OT1A004942	202.676	228.553	192.373	175.3	87.1116		OT1A004996	0.555049	0.332288	0.463108	0.608928	1.29676
OT1C000042	1.31106	0.338567	1.38886	2.56439	3.73121		OT1A004943	145.348	136.936	138.382	116.017	60.2658		OT1A005003	4.92551	15.6223	7.28821	9.75659	2.71199
OT1C000048	0.063917	0.182339	0.0918773	0.250008	0.13857		OT1A004949	19.0179	15.3775	9.96788	17.2371	5.96776		OT1A005016	3.82471	1.38617	2.3333	3.23749	5.259
OT1C000061	0.7529	0.862932	1.58272	1.80833	1.75123		OT1A004951	2.97864	1.86435	2.72495	1.5081	2.86251		OT1A005029	15.1754	36.986	25.4199	102.232	265.428
OT1C000062	0.288068	0.753525	0.417293	0.105743	0.0462107		OT1A004955	6.16389	1.68103	0.564939	2.6552	2.20568		OT1A005030	4.09326	1.12317	0.744241	1.05909	0.927182
OT1C000063	1.99515	0.875308	2.79573	3.6242	4.34355		OT1A004959	75.355	47.555	68.1679	110.295	79.9907		OT1A005034	0.0220277	0.184735	0.17572	0.608501	0.246068
OT1C000067	2.47105	3.47464	3.25468	2.77294	6.77787		OT1A004961	27.6584	18.832	10.5693	20.8818	5.01286		OT1A005042	0.628984	0.269514	0.501219	0.661433	0.807388
OT1C000068	1.01572	0.124514	0.275886	0.550852	0.957892		OT1A004963	0.242707	0.598271	0.702245	0.488002	0.226171		OT1A005051	0.632886	0.322226	0.450059	0.798811	0.835016
OT1C000069	0.127609	0	0.103842	0.217015	0.151201		OT1A004965	0.437208	0.269837	0.566658	0.442371	0.202861		OT1A005053	2.59826	1.05695	1.02558	3.0129	3.49046
OT1C000073	0	0	0.0135833	0.121996	0.284007		OT1A004969	1.34489	0.757363	1.6859	1.3576	0.767318		OT1A005054	8.64111	0.972442	0.57074	0.444691	2.99192
OT1C000074	0.0822327	0	0.065773	0.0908167	0.16687		OT1A004970	0.004451	0.00827833	0.038996	0.232591	0.0396177		OT1A005062	0.976115	1.50369	2.07527	2.01147	1.45701
OT1C000075	1.51084	0.756023	1.66789	0.591673	0.965654		OT1A004971	0.126747	0.336834	0.331461	0.38337	0.163013		OT1A005065	0.524589	0.210135	0.14665	0.528822	0.360137
OT1C000076	0.912914	0.441947	1.07226	0.239376	0.361946		OT1A004975	0.522712	0.559167	0.592906	0.58991	0.189851		OT1A005072	1.79293	1.37323	0.996127	0.933101	1.11608
OT1C000078	5.65667	4.98355	5.64538	2.83211	1.86924		OT1A004978	0.0972947	0.288444	0.168611	0.143132	0.131657		OT1A005078	0.37051	4.6485	4.63959	1.15389	2.57519
OT1C000079	13.2095	14.6035	11.3882	11.3189	5.52875		OT1A004991	0.285567	0.267238	0.345032	0.828826	0.383312		OT1A005080	0.21589	0.785448	0.898825	0.760357	1.13614
OT1C000086	0.196783	0.859344	1.91612	6.40614	5.86515		OT1A005003	2.31411	6.32372	3.35335	6.02364	3.90428		OT1A005081	0.790207	0.532918	0.327945	1.07473	1.15626
OT1C000088	4.98889	1.60665	4.14503	7.10807	7.02766		OT1A005016	1.22559	2.67382	3.17099	2.6976	3.38327		OT1A005082	0.249557	0.608597	0.120852	0.528553	1.16759
OT1C000095	1.2261	0.440068	1.24669	2.77583	3.72298		OT1A005029	185.968	673.224	647.372	367.498	274.729		OT1A005083	0.0657183	0.10255	0.0352097	0.75331	0.065463
OT1C000098	1.06266	1.53678	3.31823	0.892425	1.84943		OT1A005040	4.18717	0.667542	0.875826	2.74076	5.44051		OT1A005093	0.118167	0.0574243	0.086447	0.034204	0.095052
OT1C000099	1.61079	3.77382	3.28212	2.67126	2.77511		OT1A005044	0.36379	0.462144	0.0469307	0.306812	0.417099		OT1A005095	1.22055	1.13019	0.930071	0.951555	0.564639
OT1C000101	0.201855	0.535566	2.70944	0.709523	4.30296		OT1A005046	6.29418	37.9437	14.3478	15.41	0.930758		OT1A005096	2.37658	0.838031	1.11671	1.35959	2.01577
OT1C000107	26.9741	7.10206	63.4303	61.3206	135.075		OT1A005053	0.984701	1.14704	2.33663	1.77605	3.19802		OT1A005100	0.614543	0.0835557	0.107788	0.091474	0.327496
OT1C000110	0.557009	0.878764	1.2988	1.01386	3.08657		OT1A005057	0.387014	0.764219	0.21964	0.414734	0.215402		OT1A005101	0.950019	0.0559513	0.201466	0.0462403	0.440531
OT1C000112	734.69	1176.3	1249.47	402.996	699.823		OT1A005062	9.98846	5.16509	6.99638	7.03692	6.73998		OT1A005102	1.68936	1.0932	0.803331	0.155581	0.338591
OT1C000120	0.181608	0.119352	0.0709997	0.101928	0.014281		OT1A005065	0.161074	0.0869957	0.173076	0.212556	0.0923603		OT1A005105	0.191764	0.0774403	0.0545093	0.032808	0.0238543
OT1C000127	0.228783	0.0490857	0.131275	0.112615	0.122159		OT1A005069	21.6102	13.877	18.1583	20.6328	28.5978		OT1A005106	1.65142	0.0576633	0.330579	0.143294	0.208212
OT1C000129	5.30982	6.34045	3.21364	4.93579	2.67567		OT1A005072	0.944302	1.27013	1.01161	0.603488	0.86411		OT1A005114	0.0456413	0.065094	0.133154	0.372866	0.0956737
OT1C000130	0.110715	0.513873	0.510611	0	0.513444		OT1A005078	0.585388	0.654248	1.06676	0.571143	5.54845		OT1A005115	6.05212	0.731971	0.366236	0.502197	2.71797
OT1C000131	1.87919	1.07831	2.89987	2.12989	3.93263		OT1A005079	0.995403	1.05917	0.43596	1.07002	0.797974		OT1A005122	0.526496	0.530642	0.150761	0.365179	0.362038
OT1C000151	0	0.0643183	0.018786	0.023247	0.045828		OT1A005080	0.17974	0.57312	0.69092	0.385271	2.33416		OT1A005128	5.45334	2.06808	2.04531	2.31203	6.88799
OT1C000154	0.165145	0.331297	0.36769	0.259731	0.20512		OT1A005090	0.302939	0.162384	0.353773	0.346779	0.249456		OT1A005129	1.08596	0.293845	0.579884	1.00876	0.326935
OT1C000158	1.02923	2.48439	1.62232	1.69548	1.14949		OT1A005093	0.084863	0.121614	0.109877	0.05841	0.0284123		OT1A005132	1.37905	3.9367	1.43074	5.73398	1.74115
OT1C000160	3.65747	1.84895	3.48684	9.16361	4.59046		OT1A005108	4.13038	2.76954	2.29274	5.90429	3.46158		OT1A005134	0.244859	0.142013	0.292635	0.128109	0.445496
OT1C000164	5.45267	0.81515	3.21533	1.61366	1.87306		OT1A005109	0.100836	0.011638	0.275115	0.0145617	0.0257977		OT1A005145	0.094124	0.0745927	0.162829	0.0936837	0.286589
OT1C000179	0.054233	0.677844	0.87458	4.70384	1.53088		OT1A005123	0.200672	0.181871	0.124237	0.118896	0.209663		OT1A005168	0.230572	0.133451	0.259141	0.123582	0.343295
OT1C000186	0.330603	0.153472	0.348578	0.619502	0.41452		OT1A005128	3.46657	1.71537	4.42884	4.83834	6.11835		OT1A005182	0.215293	0.011646	0.0343307	0.0603393	0.273313
OT1C000188	9.65499	4.9973	7.01977	5.58341	11.2578		OT1A005134	0.0897537	0.10561	0.363861	0.0926493	0.235475		OT1A005183	0.229824	0.088204	0.157567	0.192571	0.287547
OT1C000193	0.583122	0.237395	0.573398	0.787051	0.738889		OT1A005145	0.0379887	0.0553933	0.240584	0.0629453	0.120943		OT1A005186	26.8472	11.4267	13.5676	14.7734	21.2211
OT1C000201	0.319796	0.156635	0.233321	0.301463	0.536466		OT1A005168	0.0992453	0.0414113	0.253535	0.051412	0.184618		OT1A005187	2.57975	8.63015	5.94042	4.56675	2.6635
OT1C000212	0.316414	0.350479	0.615425	0.451599	0.952506		OT1A005182	0.105245	0.147285	0.350141	0.17476	0.124438		OT1A005189	0.219952	0.120633	0	0.118444	0.108798
OT1C000215	246.352	97.0659	219.202	220.534	278.088		OT1A005183	0.0654893	0.167627	0.278601	0.354614	0.130791		OT1A005190	3.25906	1.63427	0.90759	1.07099	1.70138
OT1C000217	0.043311	0.082689	0.0860663	0.157806	0.173753		OT1A005190	7.32167	4.38971	8.78933	2.22398	3.45888		OT1A005199	0.375002	0.14027	0.113287	0.154223	0.162419
OT1C000218	8.61978	8.01592	11.7794	4.10664	8.62885		OT1A005202	0.315533	0.182018	0.409648	0.491266	0.256354		OT1A005200	0	0.152561	0.178333	0.306012	0.104505
OT1C000219	3.61169	4.56274	5.25729	1.53902	3.50123		OT1A005204	0.190143	0.77161	0.360336	0.376798	0.71098		OT1A005204	0.113863	0.324017	0.168817	0.397876	0.237999
OT1C000221	1.46117	1.24355	1.58635	0.452183	1.30368		OT1A005205	127.801	53.983	50.0781	96.2426	39.3652		OT1A005205	0.0631657	0.158997	0.170099	0.013118	0.310159
OT1C000239	0.158584	0.428077	0.385806	0.189956	0.367402		OT1A005207	3.94776	3.964	3.58273	4.744	1.90776		OT1A005207	4.72957	4.04334	1.80299	5.50334	4.01344
OT1C000242	0.0866157	0.379241	0.187149	0.0127553	0.382199		OT1A005210	0.748766	2.46996	2.15909	3.61161	0.962194		OT1A005212	6.98141	3.7843	3.91919	2.7998	5.22306
OT1C000250	0.256355	1.28475	0.776247	0.722106	0.690659		OT1A005217	0.288221	0.391855	0.636421	0.323741	0.867323		OT1A005215	0.0296483	0.411101	0.23252	0.125636	0.374805
OT1C000254	0.0396493	0.117448	0.146819	0	0.288317		OT1A005219	1.20008	0.341931	0.491568	0.920475	0.986863		OT1A005217	10.8516	6.78647	16.536	8.80775	34.8909
OT1C000255	0.0788807	0.126031	0.199518	0.0621723	0.437169		OT1A005222	0.221551	0.339109	0.438423	0.409746	0.766101		OT1A005220	0	0.0962873	0.474906	0	0.0372687
OT1C000259	0.388255	0.0221363	1.19054	2.56663	10.5675		OT1A005223	0.27222	0.447108	0.278586	1.60365	1.24275		OT1A005221	0.3418	0.228916	0.205223	0.15601	0.254284
OT1C000261	64.1921	27.1482	157.88	143.816	259.525		OT1A005227	0.421121	0.117941	0.50584	0.583433	0.755309		OT1A005222	0.543117	0.305602	0.183821	0.145191	0.714715
OT1C000264	14.5396	10.0705	5.60024	9.18283	5.42961		OT1A005232	5.15126	3.64465	2.90341	4.10854	1.39429		OT1A005224	3.17935	2.34206	1.32715	0.782182	1.13016
OT1C000266	134.574	107.667	58.4717	83.1339	51.7378		OT1A005235	0.558858	1.3304	0.737593	1.28795	1.30818		OT1A005227	0.113275	0.14186	0.148722	0.281635	0.473714
OT1C000267	0.227193	0	0.732152	1.84173	1.03439		OT1A005240	0.0241883	0.0908373	0.110766	0.040302	0.281577		OT1A005229	19.025	11.7415	8.41944	14.0073	11.9408
OT1C000268	0.912603	0.831761	1.15251	0.323412	0.898082		OT1A005243	6.18855	2.37822	1.1177	1.26405	3.0131		OT1A005230	2.17187	1.69168	0.8866	1.99297	3.44455
OT1C000271	74.464	61.9102	35.5542	46.7397	27.4916		OT1A005244	6.39137	1.51264	3.84991	3.14107	5.72319		OT1A005235	0.800589	1.86744	1.4777	1.76799	1.1077
OT1C000272	8.12024	5.73989	4.65825	1.05627	3.98419		OT1A005246	0.240645	0	0.0595223	0.0813297	0.220155		OT1A005243	5.06951	2.43201	2.22775	2.14316	2.35682
OT1C000284	25.3916	13.6135	11.9358	9.33705	10.0494		OT1A005251	0.756101	0.501923	1.07351	2.03138	3.81539		OT1A005246	3.17961	0.613909	0.62219	0.928004	2.74885
OT1C000285	17.4291	12.957	14.0299	9.77074	14.5154		OT1A005255	0.149547	0.0252083	0.084221	0.360162	0.377104		OT1A005248	0	0.393275	0.591903	1.03252	1.85337
OT1C000288	2.32324	3.33967	4.95983	6.12449	5.73715		OT1A005256	0.086668	0.0682707	0.200962	0.087044	0.883521		OT1A005251	2.16823	0.446592	0.372169	0.911876	1.92579
OT1C000289	0.853327	0.317127	1.30185	0.845342	0.717222		OT1A005260	0.160342	0.049318	0.253546	0.167063	0.178587		OT1A005256	32.6075	18.8636	14.3724	12.1946	45.0723
OT1C000290	0.446065	0.87736	0.746414	0.992933	0.966091		OT1A005265	14.1774	38.5611	25.4712	40.099	43.4719		OT1A005267	0.252104	0.164346	0.502272	0.597164	1.12575
OT1C000296	96.7726	79.731	43.9328	65.2816	35.837		OT1A005279	4.57783	1.89216	2.98455	7.59388	3.35794		OT1A005270	0.366856	0.52336	0.183949	0.0392017	0.121838
OT1C000306	0.276375	0.324183	0.288533	0.520477	0.585596		OT1A005284	7.32518	19.8328	12.4433	9.34656	21.8247		OT1A005271	1.96742	0.669461	0.605658	0.83729	0.765816
OT1C000309	0.181913	0.031593	0.381802	0.4454	0.324144		OT1A005285	0.0411933	0.119299	0.242268	0.105161	0.199873		OT1A005276	7.15574	6.63101	3.08224	3.69011	2.51785
OT1C000310	98.1778	43.2659	72.0744	56.4285	35.0688		OT1A005299	0.137486	0.473664	0.414946	0.425281	0.396266		OT1A005278	0.2252	0.456439	0.321425	0.60296	0.44469
OT1C000311	59.9287	19.0639	32.0659	48.567	25.6107		OT1A005303	4.15222	2.47484	3.3561	2.74583	4.49663		OT1A005284	11.8195	25.7103	18.1136	20.5008	10.6389
OT1C000316	0.204628	0.0280283	0.158685	0.101944	0.301759		OT1A005311	3.90751	2.82632	5.75315	5.57944	9.01163		OT1A005285	0.580655	0.293689	0.328169	0.268219	0.684093
OT1C000337	0.514932	0.169476	0.168613	0.37325	0.302998		OT1A005314	0.068894	0.101264	0.418011	0.151319	0.314796		OT1A005299	1.15215	0.899898	0.921728	0.572868	0.474234
OT1C000339	0.399946	1.31572	0.928141	0.530788	0.673704		OT1A005317	5.29911	0.404843	0.162901	4.97821	3.0924		OT1A005300	2.76693	0.511305	0.715656	0.578187	0.580071
OT1C000341	0.905946	1.05129	0.908098	0.408246	0.845996		OT1A005318	0.103917	0.10584	0.0222383	0.262055	0.0603233		OT1A005303	16.6063	10.0806	12.9235	5.84655	10.3616
OT1C000342	0.373849	0.497401	0.216206	0.315535	0.167316		OT1A005320	9.22864	11.279	5.42484	15.9213	7.20614		OT1A005306	6.01502	2.90044	1.81656	2.78305	1.54211
OT1C000343	36.6385	19.5936	25.0089	33.3242	26.0036		OT1A005321	6.25509	11.1121	3.43871	14.523	5.60964		OT1A005311	7.54382	3.50148	3.21732	7.14955	10.8101
OT1C000345	0.622859	1.01625	0.926771	1.35868	1.3679		OT1A005322	6.08355	2.20404	2.01454	6.76808	2.72621		OT1A005314	0.158204	0.279331	0.490195	0.336475	0.347359
OT1C000348	243.208	295.788	295.772	622.518	359.539		OT1A005324	4.94545	1.84607	4.57496	2.52665	3.3739		OT1A005316	0.197056	0.237923	0.301244	0.53899	0.235514
OT1C000353	0.309496	0.166758	0.169066	0.393197	0.304516		OT1A005327	0.331491	0.170193	0.259426	0.717445	0.996395		OT1A005317	0.0871867	0.566658	0.573892	0.614727	0.600881
OT1C000358	0.036227	0.0277027	0.0647387	0.507619	0.945246		OT1A005335	0.421288	0.310372	0.239111	0.484811	0.437088		OT1A005321	7.96103	18.8228	8.46692	18.5922	6.79022
OT1C000359	0.156302	0	0.075342	0.71953	0.408568		OT1A005337	0.584619	0.418377	0.144248	0.252349	0.13392		OT1A005325	0.0133487	0.0627973	0.0784253	0.046937	0.115137
OT1C000364	10.2258	7.8973	8.94987	4.7818	8.93433		OT1A005342	66.0613	67.1477	38.7459	88.8043	55.7598		OT1A005330	2.79586	2.11726	1.24006	4.15601	3.42404
OT1C000367	0.04528	0.00418133	0.0359517	0.10171	0.114671		OT1A005343	0.0374157	0.549764	0.102055	0.297466	0.286811		OT1A005331	0.563478	6.57988	3.1296	3.57049	1.86693
OT1C000377	3.78493	4.21855	2.74002	3.47863	1.86559		OT1A005351	0.675905	0.432351	0.445814	0.537724	0.695287		OT1A005335	0.146207	0.243591	0.294334	0.289872	0.314131
OT1C000386	0.108061	0.0634057	0.11403	0	0.129507		OT1A005353	0.887471	0.468555	0.31046	1.2961	0.96833		OT1A005338	2.26045	0.531831	0.521645	0.77882	1.54502
OT1C000398	0.587495	0.320796	0.45813	0.346925	0.772844		OT1A005359	2.44796	0.579333	0.484505	2.06257	1.51529		OT1A005342	3.19331	1.69557	1.13156	1.72956	3.39943
OT1C000410	1.82478	1.13527	1.44569	0.670718	1.2465		OT1A005363	0.0477317	0.074873	0.10414	0.242814	0.262841		OT1A005343	0.027997	0.397399	0.259677	0.269688	0.124589
OT1C000414	0.0883623	0.103849	0.156415	0.166288	0.224231		OT1A005373	0.2495	0.21937	0.237678	0.224129	0.0361527		OT1A005364	0.732278	0.795696	1.68387	0.396642	0.815633
OT1C000415	6.27648	2.65951	4.21113	3.34288	4.0234		OT1A005375	5.43485	12.6444	13.6401	14.1149	13.8051		OT1A005365	0.35688	0.608791	1.23554	1.07205	1.83869
OT1C000418	0.561831	0.299106	0.362631	0.606375	0.689376		OT1A005378	6.2909	4.47821	5.18281	1.54824	3.21351		OT1A005370	0.223743	0.399855	0.25689	1.02093	0.219104
OT1C000419	0.966948	0.328851	0.679153	0.616893	0.866947		OT1A005379	28.6021	19.5405	42.1571	10.9354	24.1752		OT1A005372	0.275175	1.81574	2.29064	5.49871	3.7357
OT1C000420	0.415021	0.614534	0.658162	1.07393	0.570079		OT1A005380	2.13626	1.14712	0.951319	1.42186	2.64485		OT1A005377	21.8377	67.2194	49.9049	44.9229	31.7314
OT1C000428	1.37983	0.334962	1.22699	1.69348	2.63222		OT1A005390	0.213087	0.0225987	0.0989553	0.118967	0.168647		OT1A005378	1.63164	0.8512	0.337569	0.405163	0.617796
OT1C000433	0.526612	0.794767	0.617942	0.224249	0.519916		OT1A005392	2.20044	4.06682	3.61826	5.50284	5.93412		OT1A005379	8.41064	2.61005	0.678121	1.354	4.70814
OT1C000434	1.57581	6.78033	4.02164	1.91929	2.00268		OT1A005393	17.0985	18.7052	14.0372	24.4086	8.49622		OT1A005380	0.501581	0.472912	1.29277	1.22984	2.75362
OT1C000435	1.92106	1.81538	2.61986	1.42323	5.6324		OT1A005394	0.234745	0.977088	1.05808	0.668423	0.562476		OT1A005383	0.78998	0.309252	0.0998517	0.260491	0.609553
OT1C000437	0.107569	0.183452	0.650324	0.39134	0.551113		OT1A005395	1.0255	6.08715	4.76624	2.66031	2.01987		OT1A005391	5.3923	12.2616	8.871	10.2175	5.76419
OT1C000445	0.136365	0.105235	0.269198	0.357386	0.185783		OT1A005398	1.92063	3.78739	4.78268	4.43062	5.08733		OT1A005393	4.93739	5.02848	3.87953	2.64938	3.02254
OT1C000448	3.25735	3.0235	2.35496	1.51721	1.71924		OT1A005399	1.22343	4.26925	2.75546	3.29853	2.21932		OT1A005394	1.30021	2.54801	2.51987	2.11469	4.97562
OT1C000452	0.0563953	0.091779	0.0736583	0.060593	0.005355		OT1A005409	3.06654	1.92424	1.82597	5.13245	1.66946		OT1A005395	0.730953	13.3073	12.7608	5.77621	5.6605
OT1C000467	0.561205	0.733544	0.386476	0.0350043	0.653746		OT1A005411	48.4532	44.5022	19.9912	39.7645	51.9252		OT1A005401	0.216867	11.5752	14.792	16.0638	3.03914
OT1C000468	0.219719	0.182055	0.111701	0.0432653	0.227199		OT1A005415	0.0895227	0	0	0.149769	0.168009		OT1A005408	3.53685	0.618704	1.0858	1.07024	1.70882
OT1C000469	0.284523	0.141552	0.102726	0.0926897	0.251027		OT1A005418	0.896278	0.113163	0.220054	0.678897	0.194413		OT1A005411	345.805	130.355	74.213	61.2171	72.8545
OT1C000470	0.238459	0.16193	0.16145	0.0875133	0.171039		OT1A005419	0.792979	0.397755	0.373416	0.599827	0.289913		OT1A005415	0	2.04005	2.20553	0.274731	0.11694
OT1C000471	0.061711	0.11992	0.0551763	0.00531833	0.0812803		OT1A005420	0.862219	5.29885	3.24861	5.47706	9.30645		OT1A005419	0.489576	0.191001	0.150109	0.635535	0.457374
OT1C000473	0.0706977	0.0954177	0.0674607	0.113415	0.198739		OT1A005425	1.01325	1.22351	2.26994	1.53018	2.39867		OT1A005420	0.0726213	3.35816	5.15671	3.94848	1.41761
OT1C000481	4.23923	5.86566	2.17569	0.966017	0.809466		OT1A005426	0.630646	0.322159	0.571194	0.787036	1.32582		OT1A005421	0.0851007	0.697071	0.534837	0.928056	1.02509
OT1C000482	0.153727	0.0394957	0.176462	0.046324	0.14344		OT1A005427	1.78986	4.41704	7.97573	11.7184	32.3556		OT1A005425	10.8347	4.01612	3.74081	5.43962	6.61984
OT1C000483	0	0.025797	0.0556267	0.0327607	0.2398		OT1A005431	0.502403	0.112496	0.0789617	0.131051	0.357212		OT1A005427	0.036928	2.04026	2.53361	2.51416	1.26544
OT1C000484	14.2551	27.8829	14.0659	5.4999	3.57201		OT1A005434	0.41582	0.246672	0.28889	0.0936687	0.131849		OT1A005429	6.35204	3.29331	2.52104	2.48991	3.13984
OT1C000485	0.527272	0.492913	0.386676	0.260203	0.409164		OT1A005435	0.690046	0.378138	0.606114	0.418797	0.331189		OT1A005432	3.41265	7.00971	6.97605	4.54073	2.97411
OT1C000493	0.636094	0.234622	0.334715	0.197259	0.386309		OT1A005438	0.251001	0.020977	0.0215613	0.275284	0.205315		OT1A005438	1.38849	0.0663817	0.0556027	0.0764427	0.412586
OT1C000501	0.0853113	0.17204	0.123444	0	0.135513		OT1A005446	0.420931	0.093003	1.01155	1.12755	4.59359		OT1A005445	0.511536	0.160932	0.090651	0.16526	0.235782
OT1C000504	65.8946	28.6596	43.4006	63.919	50.9167		OT1A005448	0.433438	0.176044	0.846362	0.690527	2.04327		OT1A005449	2.6049	0.369596	0.838345	0.987613	1.04641
OT1C000521	0.351353	0.251524	0.278853	0.129684	0.403648		OT1A005449	0.47904	0.442934	0.0834067	0.127386	0.232574		OT1A005450	0.575814	0.389901	0.361947	0.229985	0.45608
OT1C000529	0	0	0.0309093	0.121906	0.130301		OT1A005452	0.386292	0.497931	0.455229	0.50105	0.163335		OT1A005452	0.401429	0.30665	0.150456	0.269385	0.25202
OT1C000530	0.545905	1.35678	0.901769	0.78078	0.849997		OT1A005460	0.0195297	0	0.030692	0.189749	0.055757		OT1A005471	1.14337	0.528839	0.259653	0.384065	2.61901
OT1C000531	0.630206	0.464754	0.900942	1.39132	2.71285		OT1A005461	1.04907	0.389396	1.22152	1.50916	0.635883		OT1A005474	1.17362	0.223921	0.291372	0.190418	0.850841
OT1C000539	0.166677	0.419533	0.362268	0.0368103	0.518958		OT1A005465	0.971167	0	0.0515933	0.227605	0.089672		OT1A005487	39.7839	22.5555	11.0697	17.6581	58.4086
OT1C000547	0	0.0404753	0.0327423	0	0.0523947		OT1A005466	0.461484	0.211051	0.0410247	0.271342	0.0746923		OT1A005494	41.4649	19.8627	13.1295	22.4187	45.0744
OT1C000566	0.0721997	0.151147	0.25204	0.1245	0.326662		OT1A005471	15.6429	0.760953	6.12419	5.38167	2.674		OT1A005495	1.41121	1.11239	1.39154	0.620618	2.50079
OT1C000567	3.03126	0.851707	2.27836	1.88339	3.25865		OT1A005482	0.609842	2.96098	2.45355	1.14635	1.41529		OT1A005498	56.9516	21.0834	12.0815	26.1319	68.5824
OT1C000573	0.365163	0.351467	0.457102	0.797898	1.24812		OT1A005483	31.6928	18.1166	7.82478	15.7069	5.60399		OT1A005500	0.946997	0.48219	0.542157	0.911964	1.0246
OT1C000575	0.479002	0.22878	0.358373	0.415157	0.867156		OT1A005484	60.8497	29.5135	12.2433	28.5075	9.46822		OT1A005501	2.38359	7.06645	6.3154	6.04668	3.17397
OT1C000583	6.52887	0.995708	5.85542	9.47684	12.55		OT1A005486	5.57339	7.35768	11.6621	14.3442	26.685		OT1A005503	0.0617557	0.103397	0.0818623	0.424525	0.0598913
OT1C000587	0.620135	0.198626	0.989931	2.54892	4.37255		OT1A005494	8.52353	10.2234	14.0376	21.6012	30.4965		OT1A005504	19.3986	45.9606	37.244	25.2523	15.5485
OT1C000590	1.73474	1.25662	2.17172	2.29157	3.82394		OT1A005500	1.86991	3.51399	7.43387	10.9477	54.0242		OT1A005508	0.155673	0.056981	0.183481	0.666886	0.172751
OT1C000592	0.105274	0.570577	0.335296	0.130555	0.154627		OT1A005501	1.48373	0.654073	0.833891	1.58865	0.528888		OT1A005511	3.64065	1.49523	2.42638	2.9804	3.90695
OT1C000593	0.252994	0.102612	0.39111	0.403855	0.204166		OT1A005503	0.0757543	0.211741	0.199178	0.346477	0.385606		OT1A005516	0.0950383	0.139926	0.26172	0.758776	1.26374
OT1C000598	0.824715	1.08901	1.21009	2.60626	2.34189		OT1A005510	30.8043	69.9148	85.5776	39.6082	84.7146		OT1A005517	14.0463	48.6243	51.221	42.2883	37.5517
OT1C000599	6.15288	3.56546	11.3126	6.92139	18.547		OT1A005511	0.27082	0.163852	0.262075	0.583396	1.73684		OT1A005518	0.261278	0.43432	1.03645	1.64294	2.53859
OT1C000601	4.86666	0.874999	3.79612	4.71892	6.96624		OT1A005516	1.77391	0.00527833	2.18599	0.669039	3.63459		OT1A005521	0.378053	4.25107	2.82105	2.17204	1.31036
OT1C000610	16.967	9.47301	10.5678	6.68611	25.3267		OT1A005521	0.27986	3.10611	18.1599	20.3315	28.5708		OT1A005522	3.09461	9.58845	9.91023	2.9108	2.30864
OT1C000620	0.214695	0.063354	0.251584	0.325274	0.349248		OT1A005522	0	0.373929	2.22903	2.61251	4.82065		OT1A005523	0.0657223	1.06145	0.638829	0.106888	0.0565573
OT1C000621	0.0171237	0.0491233	0.0887747	0.008883	0.136728		OT1A005524	0.046282	0.03265	1.05119	0	0.58405		OT1A005524	0.449769	6.86699	6.72565	2.15903	1.68715
OT1C000629	2.09666	1.04138	1.5556	1.45065	1.37617		OT1A005526	0	0	0.314537	0	0.137837		OT1A005525	1.71354	9.54274	7.40135	2.99723	2.43254
OT1C000631	0.345472	0.0670317	0.373072	0.43821	0.603829		OT1A005527	0.00892167	0.289592	2.86095	0.058442	0.428077		OT1A005526	2.7726	8.2204	7.49433	4.40129	3.6228
OT1C000636	11.0445	49.5977	14.3128	10.196	1.29852		OT1A005531	0.454407	0.426028	0.177609	0.083062	0.108487		OT1A005527	0	0.581609	0.625556	0.0822947	0.110185
OT1C000649	0.068415	0.121363	0.186998	0.42034	0.370812		OT1A005533	8.23945	10.8783	5.00994	14.5513	44.9424		OT1A005529	0.818691	0.424313	0.457551	0.311531	0.860294
OT1C000650	0.365283	1.33389	0.903685	2.14822	1.08768		OT1A005535	6.02047	18.2784	16.8411	5.10304	11.63		OT1A005531	0.0580463	0.382495	0.11496	0.00432433	0.0980357
OT1C000656	0.215782	0.0973883	0.195484	0.353417	0.279878		OT1A005536	8.5133	10.3091	6.25004	8.04039	4.1353		OT1A005533	24.0896	9.68151	10.2965	24.4445	27.4318
OT1C000657	0.0158987	0.0323917	0.0405103	0.0933993	0.187761		OT1A005540	0.45632	0.577251	0.454502	0.506477	1.05515		OT1A005540	1.6212	0.608696	1.12107	1.57323	2.08494
OT1C000658	0.848735	0.210597	0.530818	0.484721	1.04997		OT1A005550	1.05786	1.19478	0.76168	2.21245	0.565513		OT1A005541	0.0831687	1.11667	1.09241	0.501919	1.39325
OT1C000659	0.0118393	0.0638293	0.282938	0.416484	0.571151		OT1A005553	0.574227	0.882892	0.32641	0.7213	0.303369		OT1A005547	9.40101	20.1291	19.4329	15.6574	11.1203
OT1C000663	0.18491	0	0.224744	0.515664	0.442938		OT1A005554	0.806976	0.240759	0.233115	0.235523	0.133784		OT1A005550	1.45418	0.863025	0.625207	1.81425	1.41729
OT1C000664	0	0	0.0942727	0.424101	0.584251		OT1A005555	1.27824	0.694623	0.70547	1.35926	1.74685		OT1A005553	1.15895	0.967131	0.515742	0.938689	0.357835
OT1C000665	0.678706	0.113018	1.28388	1.96708	2.11247		OT1A005558	2.50434	6.83147	15.6065	6.27444	11.276		OT1A005554	3.83165	0.501722	0.485998	0.767032	3.8383
OT1C000678	58.1857	130.754	64.7939	26.218	6.5704		OT1A005562	0.467039	0.141319	0.158465	0.238216	0.121484		OT1A005557	5.04092	0.709798	0.816671	2.48039	5.70558
OT1C000697	9.92739	5.17422	4.63309	4.7874	1.83244		OT1A005566	0.023012	0.0300647	0	0.0578737	0.0252277		OT1A005559	0.309355	1.23326	0.875493	0.974483	0.66536
OT1C000734	1.15367	2.37583	2.3381	2.14398	3.6183		OT1A005569	1.22716	0.919469	0.921907	0.894675	0.663302		OT1A005564	1.84575	0.758705	1.05385	1.51093	2.54162
OT1C000749	1.46195	2.98924	3.04662	2.46852	4.43101		OT1A005574	0.043036	0.0907963	0.289027	0.220474	0.196948		OT1A005573	0	0.426225	0.476379	0.370628	0.114603
OT1C000771	0.0825423	0.0806813	0.186237	0.203285	0.29395		OT1A005576	0.17752	0.051037	0.101411	0.328244	0.966756		OT1A005574	1.77434	0.074427	0.577093	0.264122	0.393105
OT1C000779	1.15007	1.33075	1.17117	0.34458	1.03491		OT1A005580	0.712645	0.457047	1.58923	0.567996	0.74361		OT1A005580	1.35992	1.02781	1.02439	0.652774	1.0931
OT1C000785	0.145925	0.732935	0.510327	0.133614	0.163629		OT1A005581	35.9065	11.613	23.1468	31.6265	14.5924		OT1A005588	4.1346	8.52191	8.16398	5.14201	4.42233
OT1C000790	10.8641	3.43792	12.5754	22.3382	18.2011		OT1A005588	0.843331	2.2957	1.79725	1.8778	2.55817		OT1A005591	1.86317	1.21949	1.65679	1.63777	0.747806
OT1C000795	0.309364	0.354313	0.600987	0.639485	0.882662		OT1A005591	0.0208917	0.232653	0.251213	0.22163	0.290649		OT1A005592	3.86923	2.36915	1.5948	6.48485	3.13752
OT1C000803	7.0353	2.78403	4.78217	18.2533	9.07531		OT1A005596	1.27945	1.40417	1.00793	1.89475	2.96849		OT1A005599	7.34793	5.34597	6.6764	3.30507	6.38735
OT1C000807	0.247133	0.209598	0.336598	0.51704	0.884225		OT1A005597	0.688196	0.851635	0.861341	0.730562	2.20764		OT1A005606	0.481305	0.218692	0.32737	0.15664	0.0380197
OT1C000809	2.99536	1.79428	2.37985	1.60416	3.9465		OT1A005602	0.899225	0.463573	0.572254	0.74905	0.807127		OT1A005607	2.05682	2.93282	3.72227	1.92004	2.67387
OT1C000811	0.670301	0.348989	0.450868	0.548585	1.11521		OT1A005603	0.983475	0.586842	0.608785	0.922483	0.858986		OT1A005612	0.099637	0.036356	0.0154383	0.165156	0.0738587
OT1C000813	37.6197	36.5256	18.6989	30.4789	16.6311		OT1A005606	2.72296	1.52063	0.996676	1.39591	0.324527		OT1A005618	2.75685	0.964228	0.896084	0.855112	0.838664
OT1C000815	0.10505	0.187768	0.307075	0.0757893	0.413204		OT1A005607	1.44995	2.04303	3.11437	1.92931	5.0634		OT1A005619	3.90394	1.22074	0.86937	1.04034	1.20007
OT1C000816	0.208801	0.48713	0.704874	0.182899	0.547492		OT1A005621	3.10123	1.73153	3.2437	1.61318	2.53793		OT1A005629	10.8481	3.95355	2.60455	4.04369	5.12594
OT1C000830	0.824097	0.886878	0.929465	2.53277	6.66906		OT1A005629	2.06939	9.44437	8.24743	11.2938	36.2297		OT1A005630	0.34848	0.067816	0.103	0.0866187	0.16128
OT1C000843	0.0638	0.158725	0.123918	0.150151	0.302795		OT1A005632	7.67162	2.41894	5.36963	3.32657	5.43647		OT1A005632	0.350694	0.440752	0.429747	0.549808	1.7635
OT1C000847	80.302	80.2436	98.236	43.1514	72.1951		OT1A005635	0.231246	0.105287	0.356672	0.315512	2.86688		OT1A005634	0.340681	0.281731	0.285688	0.323937	2.41123
OT1C000853	0.0599397	0.171273	0.319781	0.29167	0.217958		OT1A005652	0.781152	1.71352	1.09431	2.42693	0.839277		OT1A005635	8.17261	1.63252	2.41009	1.98995	3.24567
OT1C000859	0.187233	0.0398457	0.104064	0.010443	0.0250303		OT1A005653	0.496593	1.24635	0.799784	1.37181	0.629762		OT1A005639	0.183746	0.75375	0.420795	0.363211	0.27037
OT1C000867	1.75982	1.77777	1.63694	0.864703	1.68401		OT1A005656	0.286456	0.113171	0.201634	0.510283	0.243202		OT1A005656	1.76246	0.821507	0.692913	0.967206	1.17557
OT1C000868	0.376488	0.266908	0.28717	0.278326	0.073065		OT1A005658	31.5978	16.7097	22.4121	31.3549	17.7747		OT1A005659	0.629399	0.096924	0.165852	0.263202	0.257383
OT1C000873	4.69576	0.664728	4.17179	3.58256	6.81673		OT1A005660	1.65077	0.152313	0.289021	0.269014	0.280897		OT1A005660	0.176403	0.150639	0.0175477	0.015522	0.256633
OT1C000874	9.57034	4.12557	7.57692	6.23703	7.53604		OT1A005661	4.21706	0.078733	0.424709	0.740701	0.71476		OT1A005661	1.40839	0.655257	0.419563	0.716258	1.32349
OT1C000885	0.1029	0.111724	0.088711	0.21675	0.236151		OT1A005663	0.292918	0.144	0.34948	0.118634	0.314751		OT1A005674	0.24291	0.304892	0.507526	1.65801	1.5144
OT1C000898	0.0294887	0.1156	0.106712	0.162128	0.0673387		OT1A005674	30.7807	14.1026	16.4656	29.6803	66.9879		OT1A005675	0.382134	0.053689	0.122507	0.761608	0.916678
OT1C000909	0.545118	1.33771	1.49558	0.428867	0.929304		OT1A005675	4.50593	1.92689	3.52935	5.6314	21.7035		OT1A005676	0.695388	9.34979	6.65607	1.05225	0.436825
OT1C000915	0.396857	0.357188	0.419192	3.01527	3.63401		OT1A005676	0.214715	0.358155	0.65093	0.334558	1.08496		OT1A005679	0.151575	0.757588	0.818687	0.180585	1.8799
OT1C000918	1.21713	2.82342	1.99114	0.759988	1.3547		OT1A005680	0.32615	0.266661	0.618579	0.285085	1.0925		OT1A005680	0.0485163	0.134887	0.257733	0.0205817	0.389254
OT1C000919	0.325289	0.651545	0.454759	1.25663	1.30238		OT1A005682	1.31931	4.06894	3.41697	2.2481	2.04818		OT1A005682	7.25587	9.1321	11.4314	4.63796	3.08406
OT1C000924	2.70202	4.79027	8.37718	1.58168	2.59895		OT1A005683	2.38994	3.92488	4.59303	1.43081	3.06885		OT1A005683	6.38414	3.35818	3.75702	2.71276	4.73314
OT1C000927	0.706441	1.14115	2.93416	0.421168	0.744417		OT1A005687	0.82908	1.46472	1.01295	2.26191	2.17729		OT1A005684	0.117549	0.282705	0.316108	0.161379	0.107273
OT1C000929	1.08345	1.76825	4.57969	0.576393	1.13737		OT1A005688	0.138022	0.152579	0.061809	0.493336	0.228677		OT1A005685	0.0566423	0.441668	0.522027	0.157288	0.075773
OT1C000931	0.844673	1.6618	3.09667	0.462079	0.881206		OT1A005689	0.0470567	0.0611483	0.0889107	0.294074	0.219251		OT1A005687	0.05313	0.196362	0.0905643	0.148802	0.317279
OT1C000932	1.60803	3.03669	5.47476	0.945038	1.84454		OT1A005700	2.54942	62.41	71.0981	42.5148	53.1127		OT1A005688	7.58127	4.1565	3.39148	6.07196	10.0372
OT1C000933	6.57203	3.11769	5.10139	4.27035	5.5048		OT1A005701	10.3368	36.7422	14.9814	11.7729	13.5119		OT1A005700	16.8836	38.757	21.2885	47.5682	43.082
OT1C000941	0.309854	0.278156	0.33803	0.0378383	0.138643		OT1A005703	0.82164	5.42206	1.16285	0.624301	0.888653		OT1A005703	4.08062	6.29989	9.35496	6.44857	5.69211
OT1C000945	0.590126	0.268058	0.521497	0.870559	0.538889		OT1A005704	0.0626433	0.235163	0.095652	0.548217	0.348487		OT1A005704	0.0254633	90.7031	114.876	78.751	14.2294
OT1C000947	5.74874	2.46525	3.91177	3.25134	4.43684		OT1A005705	9.51623	7.0203	4.23335	10.0878	7.67365		OT1A005707	8.86878	4.27762	5.42173	6.69714	11.0794
OT1C000948	3.92156	0.232897	3.24396	2.3037	3.44996		OT1A005707	3.06599	2.69997	7.94829	3.63897	7.3094		OT1A005708	9.16249	1.64542	3.12068	2.43317	5.66146
OT1C000951	0.799865	1.89959	2.56856	3.67016	4.13515		OT1A005710	8.29959	5.95933	6.05255	4.01657	5.93593		OT1A005709	0.281711	0.114863	0.147435	0.0838417	0.063093
OT1C000952	1.56554	3.12202	2.83091	5.0186	3.69506		OT1A005714	0.940654	0.797803	1.70492	1.45957	0.45516		OT1A005713	0.555492	1.33609	0.85662	0.515697	0.494668
OT1C000953	0.418429	1.35006	0.661561	2.07622	1.41768		OT1A005722	7.60677	4.01155	3.82705	1.35857	1.90665		OT1A005714	3.54666	1.4861	1.55174	3.9364	4.02197
OT1C000955	1.20504	4.23596	5.20898	5.9494	6.45147		OT1A005724	0.237376	0.211354	0.128999	0.250623	0.519555		OT1A005715	31.6134	1.50634	3.15818	0.93486	2.84345
OT1C000958	3.59664	2.73254	2.66188	0.937144	1.59844		OT1A005728	0.117386	0.156819	0.157859	0.167797	0.0335933		OT1A005717	3.06176	0.06256	0.432557	0.41054	0.391759
OT1C000961	0.624175	0.310266	0.530561	0.342976	1.63081		OT1A005736	0.781961	1.02609	1.13638	0.367265	0.567556		OT1A005722	0.668367	0.115748	0.104791	0.408789	1.55162
OT1C000962	1.35639	0.670866	1.43583	0.70348	2.70901		OT1A005740	0.356799	182.685	53.9932	39.3757	202.828		OT1A005724	0.485145	1.05677	0.470613	0.22764	0.441007
OT1C000967	65.4983	40.7048	46.6162	32.2619	40.3006		OT1A005741	0.968785	7.81083	9.03193	1.51206	4.72934		OT1A005727	5.60949	4.77404	9.87476	2.58434	3.50668
OT1C000970	1.21151	1.09436	0.649749	0.776374	0.51144		OT1A005742	11.1594	6.12671	7.37216	16.5968	5.09218		OT1A005736	1.68664	5.52439	5.97615	2.03061	3.25318
OT1C000972	2.09873	0.941645	0.916027	0.837776	0.95528		OT1A005744	0.12708	0.0462623	0.234967	0.085691	0.0956607		OT1A005738	0.309046	1.5496	1.31392	0.646955	1.34395
OT1C000973	1.4056	0.699072	0.453657	0.804994	0.657109		OT1A005746	0.116412	0.03063	0.0633953	0.090325	0.0225213		OT1A005739	0.236675	0.628732	1.19457	0.426401	0.673594
OT1C000976	0.341745	0.418951	0.28312	0.0841957	0.220059		OT1A005751	0.201609	0.0478903	0.315126	0.412869	0.396538		OT1A005740	0.043297	214.345	142.941	133.225	21.8842
OT1C000981	0.893153	0.427447	0.327753	0.667981	0.380946		OT1A005766	4.7836	3.78774	1.93548	6.14637	3.18486		OT1A005741	13.9606	20.6969	26.192	12.6585	11.7978
OT1C000989	0.559969	0.171687	0.46695	0.248058	0.513257		OT1A005772	4.37722	4.30064	5.71189	4.60572	10.1506		OT1A005761	0.247597	0.0860063	0.125191	0.161632	0.166962
OT1C000991	0.904457	0.455186	0.605503	0.592386	1.04933		OT1A005789	0.224067	0.0743953	0.123626	0.42487	0.180805		OT1A005771	1.10305	1.19617	0.596778	0.981884	0.386034
OT1C000992	2.31464	1.74174	1.60143	1.19812	3.25096		OT1A005791	7.15646	4.49646	6.54296	4.74684	5.27679		OT1A005774	35.5067	28.9166	22.5822	13.0864	45.0155
OT1C000997	0.93977	0.354899	0.414615	0.445191	0.924202		OT1A005796	0.116069	2.6278	1.14821	0.26158	0.259431		OT1A005776	34.1855	26.0679	22.0871	11.9295	42.7654
OT1C001009	5.17218	4.57914	5.31319	2.42546	3.14281		OT1A005797	3.87977	9.45788	1.90773	0.601511	0.196769		OT1A005778	34.4804	25.9467	22.3604	11.9587	43.3858
OT1C001011	3.34864	2.74672	3.63767	1.58727	3.67229		OT1A005798	2.87457	12.9594	0.447357	1.40819	0.728487		OT1A005786	0.081966	0.056392	0	0.247108	0.143021
OT1C001016	9.14724	4.65849	8.19409	7.67645	6.74849		OT1A005799	35.6183	123.475	8.24268	10.2692	1.7386		OT1A005790	0.0406463	0.300741	0.215974	0.387794	0.067722
OT1C001017	3.03946	1.86404	2.79593	1.32726	1.65661		OT1A005801	2.79761	0.415151	2.80202	9.20476	26.3404		OT1A005792	0.542923	0.386885	0.199703	0.326588	0.328727
OT1C001027	0.698698	0.238804	0.518957	0.646754	0.891213		OT1A005805	1.65888	4.73702	2.34905	3.29472	2.80377		OT1A005796	0.853621	2.386	1.61078	1.2215	0.573533
OT1C001028	0.131167	0.0171097	0.145487	0.0982587	0.208641		OT1A005812	3.46879	2.88491	7.47687	5.52749	9.51013		OT1A005797	11.4805	28.9366	29.3507	21.1465	5.5852
OT1C001029	22.671	2.8132	14.1527	14.2365	18.8296		OT1A005814	0.246881	0.067995	0.160861	0.0647347	0.075268		OT1A005798	11.513	5.2713	2.38213	5.09741	3.36465
OT1C001042	0.451001	0.0404883	0	0.278182	0.366267		OT1A005817	1.4483	4.28513	3.00123	3.08448	12.5092		OT1A005799	6.32167	4.11589	1.43587	3.30121	2.08863
OT1C001045	7.23089	2.78705	7.15889	8.75696	14.4226		OT1A005818	1.53025	47.9882	15.2772	23.9385	131.551		OT1A005810	0.48696	0.116285	0.378359	0.0293627	0.719374
OT1C001051	2.00666	2.84059	5.1809	8.51282	12.1615		OT1A005821	0.018199	0.0250863	0.144523	0.049083	0.0475157		OT1A005814	0.221847	0.0246723	0.185066	0.256385	0.276773
OT1C001052	1.38311	2.34954	1.24153	0.608305	0.500473		OT1A005823	0.771118	2.42248	1.233	1.46313	1.0962		OT1A005817	0.66407	6.98885	9.79069	6.77855	5.05953
OT1C001054	2.55027	1.24574	3.35599	2.38551	5.62506		OT1A005825	0.0619757	0.130802	0.053389	0.108632	0.348401		OT1A005818	0.57574	24.0604	11.8082	6.1818	3.65139
OT1C001059	0.264752	0.558925	0.653564	0.463988	1.04724		OT1A005833	0.36494	0.483423	0.646441	0.43724	1.18527		OT1A005823	0.062617	0	0.112807	0.167281	0.030947
OT1C001061	24.0799	37.9106	47.849	36.298	53.2235		OT1A005835	1.94855	5.82253	5.21185	5.1859	5.71963		OT1A005825	4.1042	2.75961	2.70934	2.6023	1.7928
OT1C001064	13.2973	52.9981	38.9633	59.3729	28.058		OT1A005840	1.40041	0.813358	1.1195	1.6396	0.221617		OT1A005827	95.9786	61.1586	36.8588	76.1839	73.1442
OT1C001082	0.0545157	0.0146017	0.16946	0.211355	0.676205		OT1A005841	1.56954	4.53134	2.18422	4.08621	2.17633		OT1A005828	36.7946	10.4804	13.6216	13.9826	23.4521
OT1C001088	0.105278	0.012179	0.399603	0.699993	1.34044		OT1A005843	16.5995	9.59831	5.73098	14.2778	10.2783		OT1A005837	0.216614	0.238667	0.25391	0.257419	1.63534
OT1C001089	0.025039	0	0.075135	0.462894	0.660725		OT1A005844	2.40434	5.0569	4.2463	6.63975	13.693		OT1A005838	0.047903	0.152298	0.206288	0.139851	0.839975
OT1C001090	2.70368	1.11753	2.50996	1.28303	1.79622		OT1A005849	96.6697	10.8201	16.4511	94.2431	194.612		OT1A005844	20.815	7.83667	6.50685	8.60374	26.5492
OT1C001093	1.31667	0.70694	0.969495	0.606002	1.12331		OT1A005864	0.024748	0.0329367	0.162814	0.117876	0.22054		OT1A005846	90.8518	84.3898	73.1666	52.7208	46.1508
OT1C001094	4.19966	1.97642	2.4213	3.65881	3.5155		OT1A005869	1.24642	0.756431	1.44025	1.25438	6.20919		OT1A005857	0.845554	4.79925	2.97974	3.059	1.71746
OT1C001102	5.0855	2.89715	4.9314	2.75611	4.88708		OT1A005873	2.51325	6.90086	7.51518	12.6021	15.7268		OT1A005858	0.835924	0.378287	0.176943	0.612527	1.33464
OT1C001104	0.162942	0.071511	0.418788	0.547546	1.34566		OT1A005875	0.730769	1.03319	1.58791	1.41096	1.82384		OT1A005859	3.36782	1.96648	1.48731	1.18492	1.51732
OT1C001112	1.60012	0.847776	0.876433	0.938678	0.834399		OT1A005881	0.337767	1.1127	1.4862	0.981877	0.581828		OT1A005862	16.2605	53.5086	60.3606	29.4925	20.1213
OT1C001120	0.849901	0.467497	0.429633	0.608772	0.660927		OT1A005883	10.1254	5.56682	2.9556	5.48738	3.26241		OT1A005864	5.45323	1.43222	2.12342	4.94527	23.2964
OT1C001134	13.5375	4.30782	16.5464	8.75664	25.2565		OT1A005884	6.48587	11.6771	11.4699	10.3444	17.307		OT1A005869	0.386601	3.75682	7.8604	9.48928	3.91123
OT1C001135	1.97759	1.64031	2.64174	1.18313	5.41547		OT1A005885	7.03626	61.3656	26.4764	67.4948	69.0366		OT1A005870	0.724314	1.6995	2.08429	1.6987	1.16113
OT1C001141	14.6872	13.2072	18.4097	7.42311	15.1052		OT1A005886	2.88953	6.94703	12.4574	9.3285	23.6781		OT1A005873	56.9112	74.7315	57.7649	27.5299	24.1271
OT1C001146	0.852056	0.919045	0.832439	0.933039	1.75269		OT1A005896	0.575552	1.56596	1.81701	1.19058	1.11838		OT1A005875	2.90582	5.21375	6.70495	3.46385	3.35849
OT1C001158	0.349196	0.183534	0.50867	0.747193	1.6618		OT1A005898	4.29627	1.20991	3.36868	1.46158	4.29853		OT1A005883	3.16057	1.7593	1.03122	1.14177	2.36292
OT1C001167	0.491536	0.948381	1.13796	0.853415	1.00149		OT1A005900	3.26436	1.08896	1.5656	2.47721	1.19316		OT1A005889	0.365838	0.0692337	0.249131	0.22177	0.597091
OT1C001169	1.13656	0.544888	1.29263	0.945817	2.79463		OT1A005903	0.334219	1.14029	1.25218	0.700164	0.736659		OT1A005892	2.28322	0.776574	1.05352	0.811973	1.4078
OT1C001175	1.42212	1.45227	1.6377	3.71873	2.87865		OT1A005907	0	0.089678	0.103967	0.122629	0.12948		OT1A005894	1.08761	0.300141	0.204168	0.629378	1.20411
OT1C001182	5.1655	2.4176	4.87872	7.05572	8.1904		OT1A005908	8.59223	2.67675	2.3049	4.50004	3.81133		OT1A005895	0.333907	0.73431	1.43877	0.510527	0.654603
OT1C001188	1.5517	0.467123	0.882102	1.30412	2.4512		OT1A005910	0.523915	0.743836	0.716362	0.654588	0.284725		OT1A005896	0.38299	1.79623	1.72284	1.94589	0.29953
OT1C001193	1.29967	0.89817	0.558893	0.318682	0.583906		OT1A005913	1.82129	5.94836	2.93784	4.12092	5.80814		OT1A005898	45.0117	94.2583	112.659	76.9046	42.7956
OT1C001197	1.24763	0.985637	0.734342	0.976217	0.5954		OT1A005915	3.09919	1.56665	1.98818	2.19296	3.07135		OT1A005899	3.59133	4.27444	5.21399	8.36977	3.76467
OT1C001198	2.51156	1.29367	1.83352	1.2115	1.01399		OT1A005916	0.670995	0.425619	0.48525	0.262073	0.353747		OT1A005900	3.41607	3.85398	4.46708	6.44577	7.56456
OT1C001200	0.0479583	0.101931	0.279387	0.108339	0.261798		OT1A005923	6.76718	4.98857	8.75185	5.12615	2.83538		OT1A005910	0.222929	0.409988	0.255602	0.597045	0.240816
OT1C001202	4.08321	2.54923	2.63313	1.52018	2.24243		OT1A005924	1.23137	0.95296	0.138223	1.48981	1.38472		OT1A005911	0.095271	0.070255	0.0975373	0.023205	0
OT1C001210	2.43636	6.63945	4.1434	0.805954	0.823359		OT1A005925	7.21352	10.8222	8.07474	3.70885	2.91034		OT1A005913	2.574	7.57357	4.52913	6.13924	3.97263
OT1C001222	0.448305	6.14263	3.58153	1.74735	1.46017		OT1A005926	0.0717383	0.122139	0.175649	0.247164	0.261784		OT1A005914	0.102122	0	0.00905967	0.0502683	0.105415
OT1C001223	1.14399	0.416996	1.28143	0.519688	2.20214		OT1A005927	2.00969	12.9489	17.1564	0.35301	0.4751		OT1A005915	5.57527	12.6512	18.7363	21.6045	13.0397
OT1C001227	0.280409	0.257748	0.269002	0.147628	0.363473		OT1A005931	6.46419	14.422	16.96	10.2157	11.9968		OT1A005916	0.665953	1.19204	1.31316	0.633632	0.691269
OT1C001229	2.09135	0.96311	2.08592	1.52991	2.94804		OT1A005932	0.856068	3.94191	3.61352	2.44415	2.14747		OT1A005921	16.7308	8.04083	10.2337	11.1266	15.8247
OT1C001232	9.26836	5.08558	7.465	4.78143	8.99258		OT1A005935	0.00981367	0.0905537	0.0652543	0.041921	0.0130583		OT1A005922	3.3934	2.22255	1.41718	2.73418	2.84064
OT1C001244	0.650826	1.91605	1.33947	0.690348	0.557949		OT1A005938	0.947304	0.699211	0.529463	1.39849	0.799319		OT1A005923	1.88041	0.678002	0.502704	0.661003	1.03218
OT1C001250	0.924646	3.06389	2.66788	3.90911	2.04366		OT1A005939	5.03165	15.8025	6.6238	9.48363	4.81093		OT1A005925	0.852748	2.05925	1.4113	0.818208	0.854226
OT1C001251	1.19867	4.26274	2.90321	2.84617	2.98882		OT1A005940	47.5064	28.3367	44.2968	67.4328	47.6934		OT1A005927	0.138877	0.0865	0.0316973	0.062594	0.152881
OT1C001255	0.19154	0.123537	0.210862	0.780779	0.270495		OT1A005942	3.00525	0.960132	1.1784	0.67759	0.457341		OT1A005928	7.49202	3.58652	4.43732	5.44903	7.21916
OT1C001259	0.233428	0.277401	0.182532	1.03687	0.227006		OT1A005951	3.54293	10.3821	12.8821	8.82739	11.4623		OT1A005935	0.051608	0.110427	0.0103537	0.0643913	0.043725
OT1C001272	0.688369	1.07056	0.257934	0.618136	0.328431		OT1A005952	0.335412	1.0402	1.7306	0.655154	2.16708		OT1A005938	0.752725	1.87849	1.50299	1.05478	1.34904
OT1C001277	0.026112	0.0616433	0.174831	0.0264867	0.193638		OT1A005962	0.469041	1.03852	0.362538	1.38446	1.0847		OT1A005939	25.8133	23.5642	18.6087	21.022	10.9569
OT1C001286	9.59519	2.2636	10.3657	7.47815	18.1243		OT1A005967	3.51693	3.08868	3.49744	1.77292	0.953822		OT1A005941	0.646487	1.27178	1.85112	1.21476	1.17711
OT1C001292	7.11128	3.5511	7.42506	11.9326	11.3958		OT1A005968	0.049049	0.130008	0.237739	0.124057	0.0651927		OT1A005945	11.033	13.9385	14.313	5.30335	4.06578
OT1C001304	0.631335	0.326223	0.597184	0.98705	0.643618		OT1A005971	1.25616	0.41257	0.944207	0.806764	0.671217		OT1A005947	2.67978	8.88577	14.1901	4.2628	2.23649
OT1C001308	1.63226	3.40299	2.66777	3.7288	3.55151		OT1A005972	5.74883	20.2259	16.1834	32.3544	25.0211		OT1A005948	6.14707	2.78968	2.43316	1.14305	1.50316
OT1C001310	0.373129	0.254285	0.416367	0.404591	1.24833		OT1A005974	0.227938	0.389719	0.0431467	0.117574	0.646022		OT1A005950	2.15811	1.04576	0.863971	1.9254	2.60227
OT1C001318	29.0591	19.0034	8.4606	12.9467	7.11806		OT1A005978	1.35822	0.390466	0.633117	0.423245	0.624095		OT1A005955	1.09235	0.178936	0.178499	0.102469	0
OT1C001321	0.354947	0.779283	0.714397	1.73327	0.702513		OT1A005979	0.252942	0.0491973	0.168962	0.114439	0.169182		OT1A005956	0.0394557	0.323352	0.301917	0.053678	0.00839933
OT1C001327	0.432424	0.482889	0.380742	0.528751	0.213962		OT1A005981	6.86749	2.25124	5.23506	1.99227	6.24296		OT1A005959	0	1.16498	3.94447	0.62767	0.602374
OT1C001330	0.126736	0.0698063	0.310217	0.19971	1.12066		OT1A005982	5.28289	5.8397	5.78802	6.76549	2.88712		OT1A005960	7.16116	2.46962	1.61677	1.71277	2.64133
OT1C001331	0.737749	0.871113	1.06907	1.44269	2.54807		OT1A005987	0.870961	3.41146	5.75095	3.42049	30.9493		OT1A005963	11.3244	27.0447	25.4835	14.5187	10.4715
OT1C001332	3.05201	1.61081	1.30353	2.61341	1.34382		OT1A005994	1.24188	1.69039	1.86235	2.11632	3.13482		OT1A005972	41.78	47.5549	34.7247	39.2609	15.7243
OT1C001335	8.16237	4.21109	8.37932	8.10038	15.6427		OT1A006000	0.95031	0.109094	0.34579	0.365581	0.599428		OT1A005973	57.7833	32.6652	19.8803	22.2212	82.0828
OT1C001338	0.923078	0.909785	0.551871	1.1384	0.415847		OT1A006004	3.95901	0.117403	0.21532	1.12187	1.17178		OT1A005974	57.7921	14.3064	12.6177	21.4107	77.864
OT1C001348	15.3971	9.96447	16.7026	27.3719	32.185		OT1A006005	0.772445	0.396394	0.585433	0.63744	1.79467		OT1A005975	67.4784	64.1856	75.487	96.7153	33
OT1C001351	4.92743	6.527	3.18027	3.89133	2.20855		OT1A006012	3.02609	9.03493	6.24207	5.01319	5.81275		OT1A005978	0.324806	0.944284	0.718417	1.32307	0.896049
OT1C001356	0.0474383	0.105653	0.19065	0.0271933	0.118602		OT1A006016	0.532788	2.11219	5.76409	0.525302	0.858779		OT1A005981	35.6443	17.9262	8.71653	24.5401	9.81826
OT1C001358	1.0088	0.406497	3.321	0.669833	1.70735		OT1A006022	0.390393	0.186632	0.151167	0.029177	0.0809417		OT1A005982	5.01137	4.57184	2.15001	9.2257	7.71221
OT1C001363	1.23331	1.66212	2.96787	3.213	1.45156		OT1A006025	0.52652	0.126802	0.847264	0.482881	0.233233		OT1A005987	10.9091	15.817	11.5168	7.05166	4.8087
OT1C001364	0.823553	0.230571	0.944015	1.3358	4.26168		OT1A006027	18.4557	11.5541	11.1804	22.4485	9.02489		OT1A005994	10.2238	2.89434	2.25368	3.84761	3.00026
OT1C001368	1.39209	1.20008	0.934412	0.657571	0.595471		OT1A006029	0.559447	1.66204	1.72299	1.95399	0.543896		OT1A005996	5.21352	4.42816	1.69152	4.9651	1.82681
OT1C001370	1.86354	4.68284	2.72736	3.54335	3.17198		OT1A006031	0.992614	0.924708	2.85886	0.511539	0.739368		OT1A005998	0.0522903	1.25096	1.96778	1.62029	0.600192
OT1C001377	4.77683	3.84257	1.68959	3.10926	2.34597		OT1A006032	0.169644	0.018285	0.264267	0.062371	0.274583		OT1A006004	0.665854	0	0	0.00935333	0.0627627
OT1C001378	42.8328	26.9879	25.2037	11.4943	13.6992		OT1A006034	8.78304	14.6592	15.3326	5.14148	2.09274		OT1A006005	1.53424	1.04219	1.49643	0.690622	0.598177
OT1C001394	13.1752	16.4476	7.76638	13.219	6.26532		OT1A006038	6.04459	3.53856	4.23003	5.02053	2.86174		OT1A006006	27.697	6.91291	9.89982	4.1361	5.06281
OT1C001402	0	0.211503	0.0873323	0.176303	0.0581417		OT1A006045	1.52228	0.288552	0.526788	1.64845	1.48829		OT1A006007	7.23368	0.763538	0.681067	0.745211	0.577504
OT1C001404	60.2802	50.2189	64.7122	26.4131	56.7396		OT1A006046	1.78812	4.21732	3.70428	6.68312	6.19064		OT1A006015	13.7311	21.8586	22.9922	48.0755	30.8726
OT1C001407	2.66606	1.01628	1.92123	1.32357	2.2409		OT1A006049	1.70282	4.21158	4.65786	3.0912	7.0098		OT1A006019	0.130942	0.989187	0.988143	0.67408	0.507609
OT1C001429	17.324	11.1977	14.4787	9.38018	10.4249		OT1A006060	12.3109	16.9576	25.5428	40.8481	16.476		OT1A006022	0.579968	0.253479	0.257131	0.138049	0.203218
OT1C001438	1.43687	3.23059	2.3954	2.41804	1.76885		OT1A006066	0.0447593	3.43587	1.43818	0.271228	1.32645		OT1A006023	2.64267	2.75054	3.03421	1.43235	1.8506
OT1C001450	1.03827	0.902526	1.04627	0.355624	0.731742		OT1A006067	0.542871	2.60729	2.52879	0.464339	1.1718		OT1A006024	0.38149	0.264112	0.282666	0.0723113	0.0856317
OT1C001451	0.11491	0.151069	0.146321	0.341089	0.382975		OT1A006075	0.755218	0.886611	0.494826	1.78761	2.25743		OT1A006025	2.23205	0.4678	0.74494	1.4896	3.06365
OT1C001453	0.254512	0.336369	0.21146	1.27034	0.718053		OT1A006076	0.827507	4.39068	1.68007	0.839128	1.96526		OT1A006031	3.93026	7.53226	8.68714	6.76341	5.6006
OT1C001456	0.318183	0.644969	0.114553	0.0198877	0.0360953		OT1A006091	407.506	184.194	124.681	201.964	98.5724		OT1A006037	34.3335	76.068	95.8761	26.3065	34.6691
OT1C001458	11.2071	14.2046	7.84125	9.65605	5.51063		OT1A006092	0.188969	0.0415507	0.170545	0.239609	0.11978		OT1A006040	3.19104	4.59907	2.60076	1.60832	1.12473
OT1C001459	0.255178	0.360286	0.272954	0.066053	0.159592		OT1A006093	1.04343	0.374631	1.06384	0.697219	1.18243		OT1A006042	0.476156	0.1196	0.083901	0.187694	0.028385
OT1C001462	0.279942	0.966895	0.111961	0.138337	0.608495		OT1A006096	0.170617	0.336753	0.125464	0.243097	0.0675823		OT1A006045	1.32234	0	0	0	0.080089
OT1C001464	5.29031	8.50403	2.36783	0.428865	0.571099		OT1A006099	1.62931	2.06645	1.89009	1.93049	0.762596		OT1A006046	3.85139	8.40641	5.32642	7.49851	5.06332
OT1C001466	1.95008	1.11754	0.794555	0.13428	0.390739		OT1A006103	3.50575	6.58247	12.0909	7.79535	15.5813		OT1A006049	15.2321	13.08	11.8366	5.83461	8.55074
OT1C001472	0.382913	1.22903	0.671833	0.980693	0.724731		OT1A006104	1.03615	1.21115	0.811584	1.07381	0.534992		OT1A006052	0.621489	1.14333	0.64824	0.599292	1.61091
OT1C001481	2.02876	3.72294	2.56553	4.74351	2.00402		OT1A006107	0.906976	1.32059	1.62447	1.40955	3.89282		OT1A006053	0.0302997	0.526375	0.473502	0.430124	1.3558
OT1C001483	1.41869	3.0801	1.72552	3.91579	1.32347		OT1A006108	0.323124	0.288262	0.126759	0.082213	0.184587		OT1A006056	21.4932	115.149	111.895	83.4846	48.2538
OT1C001485	0.762659	0.85227	1.12546	1.72465	1.57666		OT1A006115	1.02808	1.19643	1.19136	0.286583	0.501557		OT1A006057	1.73733	2.68606	2.16553	4.36364	2.02843
OT1C001486	0.176741	0.32789	0.900685	2.20469	1.01287		OT1A006116	2.43004	3.93942	1.83133	2.1231	1.09467		OT1A006058	2.74029	32.7974	21.9489	17.2821	7.13905
OT1C001496	2.42844	4.98379	3.1999	5.58335	4.16818		OT1A006127	0.073877	0.274589	0.148977	0.19389	0.18637		OT1A006060	1.22213	13.6912	12.0873	11.4634	4.3773
OT1C001499	3.25119	1.95499	2.91355	14.7602	8.28245		OT1A006130	0.422758	0.642415	0.183877	0.557367	1.0024		OT1A006066	0	1.69529	2.05468	0.199896	0.126576
OT1C001501	0.245238	0.081854	0.299603	0.43555	0.503863		OT1A006134	2.20213	2.86435	7.76023	4.3573	5.11801		OT1A006067	6.13587	1.95519	1.37276	0.757612	1.91059
OT1C001502	1.65878	4.05143	1.73089	1.40358	0.8498		OT1A006136	0.183865	0.155563	0.249612	0.0139973	0.19454		OT1A006073	1.39204	2.23696	2.61627	1.9484	1.96397
OT1C001504	6.35964	7.54122	7.73144	2.00628	4.21055		OT1A006137	1.94876	4.70012	3.18239	3.77049	18.3834		OT1A006076	0.34494	6.58981	4.16365	8.57394	2.84526
OT1C001513	17.2067	7.16685	15.7449	37.7106	28.0226		OT1A006138	0.0543553	0.167926	0.0516247	0.0130067	0		OT1A006082	9.76737	33.251	39.6621	44.477	20.4027
OT1C001515	0.474913	0.748669	1.09875	1.36725	1.31996		OT1A006139	0.523079	0.586695	0.75453	0.256223	0.301025		OT1A006092	2.96328	0.223324	0.259927	1.21638	2.03199
OT1C001522	2.10723	2.18057	1.02819	0.12388	1.97902		OT1A006141	0.222265	0.123299	0.0628777	0.451473	0.274082		OT1A006099	2.40607	4.06334	3.19473	2.5157	0.98987
OT1C001523	0.241248	0.126608	0.129581	0.0160683	0.120121		OT1A006143	2.35674	0.945179	1.41761	0.891834	1.12595		OT1A006107	2.05928	6.16453	4.75892	4.398	2.65102
OT1C001536	1.15557	0.427679	1.0986	2.34745	1.90531		OT1A006144	4.24178	2.39453	3.45112	5.13676	1.36528		OT1A006122	1.86778	4.68376	3.47937	3.30997	1.23802
OT1C001537	17.2044	9.53307	16.723	14.9676	21.0426		OT1A006150	0.759556	0.850592	0.557747	0.636825	0.411221		OT1A006128	0.132007	0.223939	0.123876	1.20713	0.231958
OT1C001542	0	0	0.137192	0.323649	0.496902		OT1A006155	0.424467	1.84764	1.63998	1.32272	2.57821		OT1A006130	1.30885	0.286997	0.0562433	0	0.133178
OT1C001570	0.1921	0.0681063	0.123716	0.272172	0.161164		OT1A006157	1.67609	4.08859	5.36421	2.37904	3.31967		OT1A006131	19.3917	0	0	0	0.415895
OT1C001574	0.542236	0.847993	1.09204	1.50766	1.35988		OT1A006161	5.54264	1.70415	6.39764	2.47936	5.15224		OT1A006132	26.536	0.104515	0.0774783	0.104861	1.2833
OT1C001575	0.016302	0.133465	0.118563	0.164109	0.127704		OT1A006163	1.50118	2.03631	3.05963	4.51204	3.0052		OT1A006133	24.2298	0.419852	0.195423	0.511365	1.80631
OT1C001602	0.982638	0.393701	1.0336	2.82405	1.98028		OT1A006165	5.27728	7.65109	9.02149	6.35633	2.93078		OT1A006134	2.10282	5.10324	7.12316	5.86755	7.65982
OT1C001626	0.761728	1.64028	1.19213	3.45423	1.59246		OT1A006167	0.881598	0.847973	1.58736	0.708263	0.388424		OT1A006137	0.225344	12.8612	13.7571	9.28786	5.99493
OT1C001633	1.63507	2.53164	2.8219	4.9272	3.75445		OT1A006168	0.207457	1.07426	1.03117	0.590322	0.466283		OT1A006138	0.811106	0.497633	0.520354	0.403395	0.231196
OT1C001658	0.028832	0.0645147	0.087861	0.031523	0.133226		OT1A006171	0.319138	0.261419	0.187802	0.373989	0.775726		OT1A006139	0.0710553	0	0.112861	0.298917	0.142085
OT1C001659	0.789797	0.389102	0.639875	0.674937	0.779766		OT1A006176	0.741182	2.38267	0.998634	1.68852	2.89879		OT1A006142	9.09962	6.49468	8.30942	4.82017	8.82178
OT1C001671	5.03091	1.24165	2.10244	3.16621	2.67608		OT1A006177	0.754269	2.66881	0.45135	1.19488	2.74244		OT1A006143	0.230139	0.0969223	0.0290137	0.0608393	0.0797273
OT1C001684	0.196224	0.0503307	0.125088	0.111729	0.004736		OT1A006178	7.49564	6.04096	9.06837	21.3716	24.7893		OT1A006144	2.56112	1.02188	0.562599	1.03996	1.3485
OT1C001706	6.39724	5.37267	7.48336	15.4763	7.77608		OT1A006179	21.2114	24.0989	18.0957	17.5148	11.3588		OT1A006145	0.205401	0.0934027	0.220368	0.440673	0.588247
OT1C001708	0.747089	1.24861	1.88461	2.67023	1.19382		OT1A006185	0.409572	0.602506	0.184609	0.38812	0.182931		OT1A006147	0.692808	0.924945	0.560146	0.925897	2.89633
OT1C001737	1.32531	0.745075	2.24179	4.09618	2.74378		OT1A006186	2.69817	1.10088	0.756477	0.693126	3.54785		OT1A006155	0.81355	2.03178	1.26869	0.620938	0.691759
OT1C001745	0.900697	1.26683	0.985694	0.484734	0.838315		OT1A006187	0.126133	0.0355353	0.155892	0	0.266444		OT1A006157	16.2215	30.139	42.7594	12.0509	16.4185
OT1C001760	0.906614	2.33577	1.14385	0.436927	1.19793		OT1A006208	11.8	36.7565	27.9364	22.2563	37.4351		OT1A006161	0.229154	0.464587	0.542209	0.107265	0.170443
OT1C001761	1.64532	2.9245	1.20339	0.652533	1.88467		OT1A006209	7.51287	4.58507	6.8282	3.99382	1.16044		OT1A006163	1.09951	0.53292	0.666519	1.42913	1.90453
OT1C001771	0.284898	0.638409	0.575968	1.17778	0.646335		OT1A006210	9.15503	6.4722	10.0988	5.69632	1.87322		OT1A006167	2.84687	0.977358	0.922893	2.21199	2.00747
OT1C001783	0.540915	0.986179	0.843984	1.24383	0.765764		OT1A006211	52.4343	206.339	219.225	106.287	84.2998		OT1A006168	0.743312	0.495779	0.277741	0.248098	0.794075
OT1C001788	3.32056	2.72859	1.21863	2.15074	1.11269		OT1A006212	0	0	0.205024	0.314453	0.0348907		OT1A006169	0.87519	0.221845	0.296113	0.199831	0.318257
OT1C001800	0.0926047	0.591693	0.1468	1.0452	0.0547473		OT1A006218	2.18745	1.01219	1.08636	1.46189	1.21365		OT1A006171	0.74617	2.29784	2.7527	2.4433	1.32737
OT1C001807	368.81	244.566	306.149	200.238	228.215		OT1A006220	63.2173	19.3166	39.7322	40.1112	25.8869		OT1A006175	0.0688337	0.183358	0.497654	0.279632	0.635857
OT1C001815	0.318237	0.0874337	0.0379193	0.413139	0.311836		OT1A006223	1.87899	1.3971	1.42642	1.69287	0.699565		OT1A006176	1.55974	6.79635	9.72482	6.02599	3.73227
OT1C001834	0.457667	0.312774	0.340135	0.446961	0.205584		OT1A006224	1.29536	0.593913	0.989566	1.10482	0.361048		OT1A006177	0.258259	3.34877	4.14974	3.01587	1.84006
OT1C001858	1.99003	2.89384	1.66477	5.68027	2.93038		OT1A006230	0.10518	0.060657	0.003273	0.0960987	0.0481387		OT1A006183	1.1067	1.95477	5.12636	3.30443	1.4288
OT1C001868	7.3515	3.67386	6.53809	3.55493	6.86843		OT1A006235	0.403394	1.33772	0.545336	1.81696	0.951197		OT1A006186	6.147	1.20489	1.34869	2.11571	2.9786
OT1C001874	0.53271	1.36405	0.838448	1.13687	1.06273		OT1A006236	9.36858	5.06016	5.6098	2.51943	2.91151		OT1A006198	4.55933	1.12892	0.597151	2.83815	3.11721
OT1C001928	49.8109	36.7119	18.6994	23.8658	14.232		OT1A006238	0.780373	1.21374	1.17064	2.42912	1.60804		OT1A006203	2.63133	0.379347	0.217259	0.97749	1.88507
OT1C001935	0.387849	0.0861117	0.274447	0.542557	0.90311		OT1A006244	0.811915	2.44881	2.43844	1.99923	0.886686		OT1A006204	3.57173	0.487821	0.519087	0.969938	1.40493
OT1C001951	23.9574	41.9684	17.7382	21.708	11.3304		OT1A006254	5.6437	3.51706	2.54746	2.62935	3.85315		OT1A006208	12.4677	24.1981	26.151	22.4339	16.9007
OT1C001963	0.212083	0.373446	0.215569	0.586848	0.262302		OT1A006256	3.90323	8.55907	5.66198	5.72855	8.70039		OT1A006210	1.07406	1.96089	2.07722	1.30242	1.39351
OT1C001986	1.01239	0.801538	1.22371	1.9887	2.16383		OT1A006257	4.07668	6.68135	5.87807	7.46291	2.09315		OT1A006212	0	0	0.115863	0.396121	0.601162
OT1C001994	0.516972	0.0723993	0.394264	0.300935	0.33575		OT1A006258	1.3829	2.81784	1.61786	2.90999	0.431174		OT1A006218	2.11014	3.36475	3.85396	6.50622	2.93859
OT1C002017	0.0874893	0.375526	0.244695	0.550271	0.56741		OT1A006268	0.303283	0.287626	0.229932	0.313612	0.159455		OT1A006227	0.69696	0.473895	0.211181	0.553526	1.02778
OT1C002050	0.909045	1.45083	1.22559	2.86059	1.49793		OT1A006275	1.56441	0.867693	1.32275	1.29665	1.96632		OT1A006230	1.0206	0.0986517	0.08583	0.115094	0.057476
OT1C002079	0.587574	1.18324	0.356831	0.752196	1.30696		OT1A006280	33.1019	13.2364	6.72886	31.1203	10.8253		OT1A006236	0.98152	1.50362	2.26768	1.49509	1.54417
OT1C002084	0.109938	0.329986	0.333458	0.419795	0.188812		OT1A006282	0.74927	1.2911	2.22776	1.1831	1.24535		OT1A006238	0.208704	0.691015	0.772533	0.187376	0.382907
OT1C002091	5.44543	12.5259	6.70695	10.0917	6.39906		OT1A006285	1.94847	2.66417	5.19314	2.57189	2.03676		OT1A006253	1.18658	5.48843	18.3447	35.7034	7.19943
OT1C002094	0	0	0.642639	0	0		OT1A006286	0.199812	0.426632	0.285838	0.232405	0.0418767		OT1A006258	1.29576	1.62778	2.88351	4.77694	1.85916
OT1C002108	2.75827	2.29767	2.7411	1.5533	4.51168		OT1A006290	1.67267	0.465315	1.22387	2.52537	4.56212		OT1A006262	1.71857	0.740774	0.848689	1.87314	1.97465
OT1C002118	0.064516	0.329788	0.044865	0.169452	0.089098		OT1A006291	5.03942	20.4285	13.938	12.2389	11.3624		OT1A006268	0.251426	0.132668	0.0470803	0.238407	0.291701
OT1C002125	2.56286	2.72629	2.36307	1.20655	1.49176		OT1A006292	6.10377	0.919255	3.27263	2.89478	3.64634		OT1A006273	0	0.334771	0.482415	0.890868	1.15146
OT1C002131	0.257798	0.980743	0.750603	0.949661	0.739029		OT1A006293	0.135525	0.185103	1.10948	0.524964	1.09016		OT1A006278	3.93577	1.66456	2.46788	3.16832	3.31772
OT1C002134	0.123596	0.517576	0.199052	0.291003	0.149268		OT1A006294	14.147	31.2789	25.2442	36.9901	34.5591		OT1A006280	0.247658	0.0431967	0.0782583	0.12137	0.293487
OT1C002149	3.89099	1.87347	2.51241	2.83414	2.38419		OT1A006296	0.367874	0.0855087	0.12141	0.238799	0.595664		OT1A006284	14.5627	4.70187	4.18948	6.29278	15.298
OT1C002171	0	0	0	0.619296	0.545934		OT1A006300	0.0375933	0.369387	0.379126	0.623475	0.118921		OT1A006286	1.00657	0.465423	0.335128	1.56068	1.18993
OT1C002177	0.613111	1.201	1.48267	2.02231	1.81714		OT1A006303	7.96096	4.99458	2.54992	15.966	11.0632		OT1A006290	1.83384	2.09325	2.59678	3.24021	4.26649
OT1C002182	0.44259	1.23374	0.603023	1.2138	0.57207		OT1A006304	0.110352	0.0967183	0.0346047	0.222662	0.0499563		OT1A006292	3.87288	1.19893	1.82479	1.7754	2.9215
OT1C002183	0.213554	0.629026	0.383444	0.759099	0.192721		OT1A006306	0.277495	0.845594	1.15279	0.445893	0.391186		OT1A006293	0	0.042188	0.204203	0.195432	0.445537
OT1C002186	0.084331	0.079459	0.126084	0.250305	0.303186		OT1A006311	1.54049	1.12195	1.93289	2.11917	0.843231		OT1A006295	1.15552	0.402961	0.441576	0.345869	0.633061
OT1C002216	0.725058	0.853865	0.262589	0.653531	0.425489		OT1A006315	15.892	19.0387	18.2666	49.7727	20.8221		OT1A006296	0.392209	0.00900367	0.027623	0	0.128471
OT1C002250	0.401308	0.699699	0.253251	0.044379	0.0569837		OT1A006327	0.0137913	0.075619	0.0933767	0.128215	0.0719063		OT1A006300	0.705137	3.09439	3.9626	1.07538	0.869621
OT1C002262	1.20301	0.190625	1.22414	0.901627	2.4183		OT1A006337	2.08196	3.51275	2.16541	4.4046	8.38956		OT1A006307	0.27561	0	0.0103057	0.117481	0
OT1C002267	2.12282	1.50825	0.983573	0.724454	0.798101		OT1A006341	39.0062	8.44244	3.26883	2.64932	1.20489		OT1A006309	0.083941	0.2727	0.58522	0.168815	0.367316
OT1C002270	0.0560177	0.248573	0.363138	0.212562	0.441101		OT1A006342	1.43321	0.927959	1.60881	0.973971	0.806513		OT1A006311	3.57835	1.59154	1.09696	6.16718	4.23924
OT1C002272	0.150956	0.196656	0.148287	1.08172	0.735777		OT1A006346	0.936418	0.045336	0.713461	0.614847	3.5392		OT1A006315	42.7104	36.9365	19.1333	24.7736	34.6151
OT1C002273	0.893528	2.82997	2.02695	4.65889	2.6367		OT1A006347	3.67864	0.705442	0.951247	1.3463	0.589403		OT1A006316	1.86104	2.30461	2.06151	0.676987	5.91672
OT1C002277	1.88068	2.72122	1.24536	2.28321	0.782365		OT1A006349	0.052702	0.273427	0.479715	0.347488	1.03348		OT1A006318	1.59807	2.27056	2.24293	0.469891	3.15127
OT1C002278	0.246854	0.0239597	0.137951	0.185608	0.326111		OT1A006350	0.289355	1.21533	1.65336	0.483975	1.79418		OT1A006319	0.654269	0.541594	0.32322	0.0495457	0.0499773
OT1C002282	0.505631	0.836099	0.703192	0.507542	1.52844		OT1A006352	2.10677	2.62413	4.33101	0.936614	0.944853		OT1A006324	0	0.265896	0.214965	1.63993	4.24924
OT1C002283	0.836787	0.076996	0.28434	0.406579	1.30723		OT1A006356	0.134203	0.353737	0.0284423	0.219413	0.0575013		OT1A006328	2.07898	0.0985327	0.152419	0.152371	0.378819
OT1C002288	1.07588	1.22752	2.09147	2.13087	2.55789		OT1A006357	0.111019	0.340918	0.0331333	0.253272	0.063105		OT1A006339	2.91072	0.835268	2.23424	2.05444	4.00208
OT1C002306	3.59574	3.61081	6.03002	4.50403	11.1739		OT1A006358	1.35358	1.69962	2.17121	1.49286	0.644085		OT1A006340	3.03144	0.926805	1.07999	1.38363	2.16917
OT1C002307	6.14731	3.21893	12.1533	10.1609	18.024		OT1A006359	0.614868	0.619256	0.770863	0.444442	0.135664		OT1A006341	9.14988	0.242303	0.36245	0.666581	1.85573
OT1C002312	0.846277	0.527672	0.506773	0.102686	0.49598		OT1A006361	1.35113	1.85045	2.39775	2.44994	3.60311		OT1A006347	2.60738	0.612865	0.82575	1.48588	1.71972
OT1C002313	1.15589	0.259791	2.89335	14.677	9.24027		OT1A006365	16.3669	5.34295	5.59313	29.589	50.4509		OT1A006353	16.0043	10.0446	8.55767	7.49903	10.2654
OT1C002316	0.964459	6.9961	3.65282	2.34323	1.49404		OT1A006367	4.67964	3.13269	2.08241	4.43362	2.32687		OT1A006354	4.76177	1.17785	1.24643	1.1353	1.27866
OT1C002329	5.21975	2.72799	3.22117	4.29908	2.95741		OT1A006371	1.15936	0.903235	1.58451	0.718094	1.73857		OT1A006356	0.0873047	0.362475	0.10349	0.132284	0.0405713
OT1C002340	110.234	111.45	118.046	44.2676	56.0519		OT1A006373	8.18528	1.02935	6.28942	1.47271	1.67115		OT1A006357	0.0486097	0.47845	0.150941	0.213861	0.031884
OT1C002374	0.218423	0.111289	0.13125	0.395521	0.142221		OT1A006380	0.0390147	0	0	0.0404	0.157954		OT1A006359	1.84179	1.5108	1.33234	1.17832	0.890312
OT1C002375	4.0646	2.36704	1.74074	2.7436	2.70105		OT1A006381	0.755683	0.594076	0.806008	0.337696	1.05897		OT1A006365	0.253247	20.3742	22.236	5.5812	2.59493
OT1C002377	0.877577	2.4429	0.719309	2.73929	0.689236		OT1A006383	6.00673	9.30069	6.90883	1.93898	6.74377		OT1A006367	2.19069	2.03596	1.41517	1.66037	1.00084
OT1C002384	60.2395	32.9653	36.2786	69.1926	56.2577		OT1A006384	0.19817	0.37645	0.372219	0.231298	0.574405		OT1A006371	3.66637	5.46142	9.33312	2.40939	3.853
OT1C002392	4.95625	1.73224	3.50997	6.88203	6.52623		OT1A006386	1.14475	8.99734	5.15585	4.59266	6.04845		OT1A006373	0	0	0.212431	0.559293	0.825963
OT1C002393	1.44506	1.20328	1.74919	3.33476	2.97505		OT1A006387	9.93631	8.65072	6.69195	5.69085	6.57755		OT1A006376	0.645234	2.30556	0.917814	1.87652	0.893515
OT1C002395	0.419823	0.378967	0.630392	1.68664	1.54469		OT1A006389	14.1597	2.04222	4.95108	7.37683	9.10231		OT1A006383	7.94791	20.0666	31.0062	23.9611	22.1859
OT1C002402	8.77482	7.65299	3.80464	6.37277	3.6005		OT1A006390	3.61712	1.99519	7.16092	4.03519	22.5198		OT1A006384	0.239309	0.71933	1.0122	0.955406	0.923864
OT1C002404	6.51908	5.13475	6.80397	3.05854	5.33832		OT1A006392	5.51336	6.335	6.17216	0.855063	7.37404		OT1A006386	0.737695	6.13384	3.67218	4.77511	1.95567
OT1C002416	1.38674	0.425771	0.667888	2.06329	1.78258		OT1A006403	0.0530553	0.0468443	0.042997	0.049617	0		OT1A006392	2.35181	17.0885	15.3318	4.19879	2.91184
OT1C002421	2.35995	7.74511	8.24634	10.3542	7.56107		OT1A006406	24.2689	10.7212	18.8001	28.7983	18.1063		OT1A006400	22.7939	454.034	445.109	72.5817	31.8191
OT1C002422	3.22237	1.48691	1.9141	1.36141	1.77292		OT1A006408	44.5356	29.343	38.9008	59.2156	58.5968		OT1A006401	1.44382	0.113445	0.162844	0.191856	0.361789
OT1C002423	8.04259	11.4493	5.84962	6.6089	3.57743		OT1A006410	0.491808	0.186651	0.9048	0.379064	0.764074		OT1A006404	1.50432	0.085823	0.159459	0.0931557	0.529717
OT1C002437	1.01223	0.212881	1.43067	1.2673	2.72098		OT1A006415	0.477853	0.374974	1.2319	0.299509	0.449723		OT1A006406	0.149353	0	0.0906257	0.094663	0.405585
OT1C002439	1.35771	0.900987	1.69434	0.721886	1.4895		OT1A006418	4.27269	1.40421	1.66131	2.24	2.58871		OT1A006407	2.55593	4.03947	5.19359	2.55676	2.18918
OT1C002444	0.11876	0.0364203	0.246855	0.752357	0.517951		OT1A006419	2.16986	8.82444	9.88552	4.19597	6.89412		OT1A006412	1.58409	0.78729	1.9972	1.01756	5.573
OT1C002446	0.549458	0.89271	0.837301	0.235152	0.245097		OT1A006426	4.9182	29.0866	20.1828	20.6288	23.8232		OT1A006414	1.5167	0.647497	0.813478	0.930196	1.90698
OT1C002447	5.96573	4.47321	6.73616	16.1026	11.715		OT1A006427	0.380281	1.51249	1.15968	1.0761	0.599636		OT1A006416	8.41306	2.80493	4.7966	4.17707	10.8032
OT1C002468	0.303382	0.107777	0.129933	0.156357	0.539172		OT1A006429	0.375254	0.702288	0.467866	1.66211	0.420699		OT1A006417	1.42163	0.175207	0	0.208121	0.269155
OT1C002469	0.212182	0.0253773	0.16935	0.0455313	0.415788		OT1A006430	0.19271	0.482767	0.597866	0.870772	0.599727		OT1A006418	3.6747	0.778911	1.49939	1.11983	2.51226
OT1C002487	0.55451	2.4646	2.39504	0.814265	0.810202		OT1A006431	0	0	0	0	2.86783		OT1A006422	365.371	12.9176	19.5054	25.3977	13.3824
OT1C002498	8.24112	0.417151	10.5891	15.2514	47.3113		OT1A006445	0.235316	0.386795	0.428797	0.683225	0.393015		OT1A006426	5.11041	12.1143	8.99387	10.1334	6.56631
OT1C002502	1.20389	23.8258	22.389	47.3427	11.5428		OT1A006446	0.098144	0.226366	0.364817	0.281272	0.249678		OT1A006445	0.29647	0.188643	0.245328	0.0318737	0.0575523
OT1C002505	0.305431	0.42302	1.19605	0.696517	2.8884		OT1A006448	0.0164457	0	0.068887	0.0890787	0.634567		OT1A006446	0.201262	0.327453	0.141234	0.594321	0.496119
OT1C002529	1.47922	0.914158	0.846175	0.722664	0.574965		OT1A006449	0.354832	2.99716	0.766587	1.72308	1.65822		OT1A006449	0.176982	1.38743	1.50124	1.39061	0.647474
OT1C002534	4.40587	2.11568	3.16866	2.60934	3.76418		OT1A006455	11.077	4.33145	5.25535	6.0514	5.08046		OT1A006457	4.47136	0.631428	0.251196	0.479826	1.83306
OT1C002535	54.0686	23.7237	51.5119	114.124	92.4002		OT1A006456	0.475532	0.844783	1.03677	1.19796	2.29549		OT1A006458	6.54487	0.820419	0.551864	2.3278	4.42115
OT1C002536	0.078695	0.272207	0.393029	1.34934	1.37361		OT1A006461	0.269864	0.126368	0.031371	0.104047	0.0820677		OT1A006460	0.744785	0.39109	0.185607	0.870707	0.555251
OT1C002538	0.934618	1.25447	1.15526	2.16419	1.3332		OT1A006462	1.52793	2.75366	1.50514	2.00173	0.697829		OT1A006461	0.718356	0.291885	0.209313	0.407513	0.903422
OT1C002544	1.90801	1.50767	1.31894	0.741086	1.07307		OT1A006467	1.43577	2.78912	4.46666	2.32799	2.17891		OT1A006462	1.55952	0.63789	0.3502	0.868005	1.01101
OT1C002550	0.079473	0.0398543	0.269188	0.388293	1.37177		OT1A006468	52.4384	41.3239	51.9993	67.5284	27.4065		OT1A006463	0.191128	0.080874	0.0127603	0.107668	0.0453243
OT1C002558	0.164235	0.48028	0.403891	0.295981	0.312899		OT1A006472	2.50527	0.515531	0.584839	0.726387	1.07288		OT1A006464	16.9403	33.8249	35.1236	58.2406	35.5597
OT1C002574	5.99421	7.13688	4.48562	3.03042	3.0558		OT1A006475	0.117654	0.076431	0.0480373	0.139311	0.0851147		OT1A006469	0.476307	0.863907	1.3271	1.54397	1.03727
OT1C002581	15.5958	15.3658	10.27	10.9296	6.70714		OT1A006477	0.232317	0.051255	0.275234	0.503193	0.280475		OT1A006472	1.48191	0.626227	0.795113	0.498701	0.809921
OT1C002590	1.01875	0.864576	0.408352	0.610766	0.419711		OT1A006478	5.16803	7.86274	3.82625	7.78166	2.82248		OT1A006474	13.988	0.888666	0.572629	0.648028	0.707557
OT1C002594	30.9521	3.29312	6.94364	5.53719	13.5327		OT1A006479	0.975124	0.551617	0.721538	1.00307	0.767899		OT1A006475	0.224383	0.113685	0.209565	0.747121	0.947364
OT1C002595	2.11402	0.156667	0.661215	0.576404	1.63001		OT1A006481	6.59855	4.35459	8.67038	6.63071	5.1522		OT1A006479	0.78861	0.325517	0.393827	0.45116	0.684609
OT1C002599	0.70657	1.12864	1.15541	1.08588	1.60381		OT1A006482	0.378822	0.955288	0.703507	0.606718	0.14897		OT1A006481	19.555	7.83011	7.23256	13.7217	20.6385
OT1C002613	3.49357	5.36514	12.8366	15.3983	12.6255		OT1A006484	9.73694	14.0302	25.6368	14.336	13.7738		OT1A006482	1.78286	0.924594	0.633723	1.17	0.924806
OT1C002614	2.65551	2.77746	8.14289	8.57216	8.06705		OT1A006494	0.39209	0.422896	0.374847	0.443845	0.214339		OT1A006483	1.52478	0.689085	0.664414	1.7509	1.22835
OT1C002615	14.4463	6.86379	14.1026	12.2695	14.3284		OT1A006495	4.69577	1.22744	1.51968	3.20216	1.33765		OT1A006484	0.576138	2.02615	2.30039	1.00413	1.46482
OT1C002623	1.40402	1.32492	1.34815	0.671588	1.37961		OT1A006498	1.80753	1.76812	1.14854	2.01581	0.483821		OT1A006485	0.0348973	0.244331	0.258579	0.378398	0.45008
OT1C002633	0.138696	0.92827	0.407004	1.3019	0.570048		OT1A006504	1.14292	0.532228	0.626938	0.734582	0.628553		OT1A006486	0.770166	4.43485	4.16923	2.81608	1.05726
OT1C002645	0.359816	0.758472	0.71206	0.592217	1.11973		OT1A006506	2.02122	1.88114	2.46837	1.08557	2.05004		OT1A006489	2.35966	0.890268	0.644576	0.467614	0.214104
OT1C002647	4.08951	2.03279	2.48047	3.5428	3.56722		OT1A006510	0.929705	3.27715	0.881275	1.83575	2.73178		OT1A006499	0.635471	2.11402	2.28806	0.944939	0.813506
OT1C002655	1.07149	0.563986	0.946517	0.824719	1.08745		OT1A006512	1.70912	1.06296	3.22971	3.36362	0.851596		OT1A006509	14.0729	21.3135	17.1816	36.7038	19.7565
OT1C002663	0.845792	0.46205	0.632261	0.163018	0.312092		OT1A006514	1.19531	5.47239	5.14101	8.26353	7.32559		OT1A006510	4.01964	11.6219	7.5034	7.86109	3.70645
OT1C002671	0.509975	0.210581	0.206879	0.166872	0.474967		OT1A006526	8.65015	23.3165	20.6264	21.9333	34.847		OT1A006512	0.169101	0.565307	0.582024	0.333795	0.343742
OT1C002676	6.79312	7.37511	12.6378	9.31506	15.4151		OT1A006527	6.56494	4.69917	3.35234	4.85362	3.03863		OT1A006528	0.625032	0.670987	0.187051	0.957367	0.604852
OT1C002679	9.30954	6.88309	7.20228	2.81074	6.34403		OT1A006528	0.602333	0.61231	0.407435	1.33626	0.300495		OT1A006537	0.0727703	0.314358	0.10866	0.15465	0.151727
OT1C002683	0.090523	0.724193	0.815606	1.50497	0.485168		OT1A006529	0.921381	0.861745	0.752484	0.671029	0.455754		OT1A006538	2.26874	21.8057	19.5399	7.97962	5.34279
OT1C002688	2.04008	1.34317	1.56312	0.567864	0.536589		OT1A006535	0.685974	0.532551	0.286056	0.0773433	0.46109		OT1A006542	0.966046	0.909036	1.1929	3.31275	1.52871
OT1C002690	50.9537	25.2351	42.3324	13.7314	39.0449		OT1A006536	1.61482	0.948525	0.7953	0.311064	0.80768		OT1A006543	1.34423	0.220731	0.350721	0.332978	1.1167
OT1C002691	5.86532	8.88655	7.17661	2.78251	4.03284		OT1A006538	5.57442	21.8739	10.06	20.3819	36.0478		OT1A006544	6.75944	2.88025	4.93185	5.05264	6.50206
OT1C002694	2.6824	1.49637	0.919194	1.20286	1.14499		OT1A006553	1.18134	3.55214	3.53114	2.6964	4.26406		OT1A006545	5.71069	8.14809	9.1926	3.14307	2.45338
OT1C002695	13.4524	16.3124	13.5055	3.98432	7.09562		OT1A006568	0.837635	2.40635	1.48503	1.07197	0.691684		OT1A006547	1.3734	0.909574	0.825434	0.69352	1.41895
OT1C002696	1.35009	0.6689	0.883685	1.66502	1.66033		OT1A006570	8.6877	4.20019	2.75547	4.66364	5.47832		OT1A006551	24.458	8.13801	3.97236	8.35783	34.7378
OT1C002697	44.8431	21.7935	34.2314	13.5376	51.9249		OT1A006574	18.6051	8.97043	10.2861	16.7784	7.03031		OT1A006564	4.65707	3.23711	1.74002	6.00542	5.74914
OT1C002698	0.669377	0.25617	0.456602	0.300493	0.593898		OT1A006575	0.486279	0.320809	0.590709	0.259172	0.881816		OT1A006568	1.63581	1.85086	0.631648	1.07732	0.715613
OT1C002703	1.55824	0.721515	1.24342	1.91227	1.36977		OT1A006576	8.89291	23.7343	14.3297	16.9613	20.7146		OT1A006580	0.164649	1.79311	3.355	3.98178	2.515
OT1C002704	0.200943	0.054107	0.201599	0.501455	0.805474		OT1A006580	0.841901	4.80961	5.76351	4.16585	2.22126		OT1A006582	17.3809	6.91466	4.18386	11.1121	7.1102
OT1C002711	0.215583	0.046417	0.248399	0.110998	0.323132		OT1A006582	35.6839	25.4978	7.87925	86.4668	136.073		OT1A006583	0.366901	128.422	131.053	162.227	51.5295
OT1C002715	0.512328	0.25085	0.623923	0.829149	1.69515		OT1A006583	0.016207	12.1511	1.5477	2.93868	27.3279		OT1A006587	0	15.1504	8.56245	25.7904	8.44265
OT1C002718	0.0768607	0.231908	0.56404	0.988571	0.37246		OT1A006585	0.159263	0.40163	0.53461	0.022948	0.175257		OT1A006588	0.0546853	21.8507	22.9809	35.5156	4.95667
OT1C002722	7.80918	3.63582	13.2695	46.8608	33.0622		OT1A006587	0	0.586012	0.2468	3.68753	21.1957		OT1A006590	23.1847	8.87674	13.7914	11.4958	13.8691
OT1C002723	5.07558	0.203011	1.43624	1.24299	1.25751		OT1A006588	0.034311	0.351021	0.99841	0.702455	11.7105		OT1A006600	0.649101	0.620577	0.813314	0.632097	1.64663
OT1C002726	0.981529	0.537401	0.583202	0.211898	0.589271		OT1A006593	2.17938	5.46666	5.01475	5.2195	5.48269		OT1A006601	0.700683	0.824546	0.745246	1.32865	4.09182
OT1C002727	18.3819	12.1611	7.18767	15.8186	7.4045		OT1A006601	0.137157	0.214588	0.641153	0.474959	0.342775		OT1A006604	0.550621	0.318448	0.272864	0.344304	0.184422
OT1C002735	0.283479	0.0742393	0.340746	0.556877	0.982585		OT1A006610	0.551343	0.170384	0.164955	0.327306	0.108331		OT1A006612	0	0.774849	0.508231	0.244206	0.185236
OT1C002747	0.107109	0.249019	0.165105	0.0870493	0.449812		OT1A006612	0	0.509642	0.0236977	0.0471947	0.490779		OT1A006614	0.0692157	0.13999	0.398946	0.128708	0.112237
OT1C002755	0.631072	1.0869	1.29458	0.520455	2.0231		OT1A006614	0.021495	0.224115	0.162814	0.062692	0.391938		OT1A006615	0.228915	0.753005	0.639554	0.388437	0.621954
OT1C002756	0.727958	0.353133	1.14641	0.908958	1.53502		OT1A006615	0.113387	0.388381	0.855942	0.1912	0.404003		OT1A006617	0.061188	0.127535	0.089372	0.00809967	0.0656167
OT1C002763	0.233882	0.37193	0.461831	0.323065	0.508233		OT1A006619	0.0479407	0.321644	0.348597	0.129078	0.30071		OT1A006619	0.026495	0.107276	0.105894	0.0643647	0.110505
OT1C002774	38.6407	34.8703	53.3356	20.2077	56.7247		OT1A006641	0	0.925814	0.890808	1.02741	0.739873		OT1A006622	0.0291653	0.20043	0.338375	0.389487	0.589206
OT1C002775	0.694169	1.10291	2.40615	0.687152	1.70838		OT1A006642	208.923	187.83	121.907	167.541	84.1376		OT1A006626	1.41751	1.15128	0.618326	0.878042	0.515248
OT1C002783	0.0553533	0.124124	0.136844	0.347701	0.215058		OT1A006651	0.786658	6.72007	5.46435	0.810549	2.16661		OT1A006637	0.098051	0.0288973	0.0219377	0.122192	0.698535
OT1C002787	3.05951	2.63986	1.98262	1.35378	1.30155		OT1A006652	0.286396	0.139969	0.27931	0.0152853	0.086926		OT1A006641	0.0507567	14.5397	20.4743	22.88	6.11297
OT1C002795	4.62368	2.23839	1.45499	1.96962	2.01572		OT1A006655	2.10825	3.20754	5.31126	0.966373	1.93921		OT1A006644	2.51742	1.8905	1.98323	1.36764	1.28289
OT1C002803	1.30746	3.12315	2.35209	2.95133	2.40606		OT1A006658	2.1015	0.405513	0.898761	0.629312	1.00375		OT1A006647	2.42038	0.646011	0.31875	0.881962	1.06067
OT1C002825	3.4868	0.473041	1.74513	1.72336	1.61001		OT1A006659	10.9571	6.95689	9.98932	8.9674	11.2178		OT1A006651	0.0824137	1.06437	1.02344	0.258178	0.108463
OT1C002831	0.185973	0.0833703	0.32598	0.455078	0.628911		OT1A006660	5.73964	4.52454	4.34271	3.30292	7.67921		OT1A006652	0.672717	0.262147	0.283566	0.275798	0.560371
OT1C002843	0.501778	11.4016	9.177	17.7155	6.13151		OT1A006662	0.129764	0.543029	0.751926	0.736291	0.519762		OT1A006655	2.70274	11.098	20.9595	8.57817	7.49872
OT1C002846	4.84918	4.10492	2.1836	3.03463	1.51325		OT1A006663	3.47822	76.5376	92.1352	68.641	28.3847		OT1A006656	0.376968	0.109751	3.47519	1.93606	3.8798
OT1C002854	1.33897	1.06901	2.24728	1.86753	3.18418		OT1A006665	2.4484	165.092	165.096	224.817	271.445		OT1A006663	73.4937	124.621	255.692	242.337	285.289
OT1C002855	0.740411	0.281869	0.624207	0.528602	0.628656		OT1A006666	0.0727627	0.0321403	0.0194833	0.0984677	0.205293		OT1A006665	0.33727	383.434	406.67	490.746	193.217
OT1C002868	9.18181	0.967946	1.34145	1.84915	2.68004		OT1A006668	0.245449	0.35128	0.68969	0.409082	0.270142		OT1A006666	0.422475	0.729856	1.27619	1.63346	1.07111
OT1C002874	0.299543	0.258058	0.502006	1.21653	0.790755		OT1A006671	0.220869	0.431663	1.24241	0.214948	0.474736		OT1A006671	1.582	4.32744	6.86806	1.56412	1.74535
OT1C002875	19.9265	8.98881	9.85396	14.0521	17.8029		OT1A006672	0.132483	0.109854	0.093564	0.0755487	0.0194877		OT1A006672	0.961334	0.544248	0.404152	0.745324	0.286564
OT1C002880	2.55072	2.40172	1.57152	2.23785	5.46779		OT1A006684	0.489214	0	0.019809	0	0		OT1A006685	2.01832	0.847726	0.596673	1.64161	2.03556
OT1C002883	0.55296	0.220612	0.595423	0.530262	0.429935		OT1A006685	8.28368	4.51458	6.27738	16.0598	5.5064		OT1A006686	0.056738	0.612215	0.447152	0.408573	0.255373
OT1C002888	1.78631	0.80027	0.803994	1.16446	1.17785		OT1A006686	0.201609	5.43023	2.26328	2.36315	3.19083		OT1A006689	1.91188	1.45279	3.15192	8.95595	3.66119
OT1C002890	0.599804	0.117522	0.565745	0.448538	0.750211		OT1A006689	0.0911563	0.08942	0.197092	0.360588	0.252166		OT1A006692	0	0.044036	0.075931	0.16361	0.383041
OT1C002891	3.96434	5.48479	4.66371	9.84577	6.32187		OT1A006695	0.60106	1.10758	1.17508	0.791707	2.84581		OT1A006700	0.0279773	1.20887	0.87494	0.622637	0.074106
OT1C002893	1.09905	0.067791	0.178535	0.194812	0.54944		OT1A006696	16.2972	4.73198	15.2369	16.7671	12.1746		OT1A006703	1.67162	7.63156	9.0332	3.49184	4.77579
OT1C002896	22.0075	17.7097	14.109	11.7953	14.7631		OT1A006697	0	0.17315	0.179584	0.298909	0.164963		OT1A006705	0.780502	5.23606	3.12058	1.71968	0.847253
OT1C002898	0.145169	0.0766903	0.386322	0.675357	0.56174		OT1A006703	0.256666	1.74869	0.933536	0.308196	1.20967		OT1A006710	0.0164093	0.100579	0.0310413	0.127348	0.412048
OT1C002902	0.268327	0.0705697	0.250776	0.255793	0.289246		OT1A006710	1.17776	0.900623	1.35942	0.534521	0.837057		OT1A006713	0.921353	1.58299	2.83855	1.53503	0.80751
OT1C002907	5.48408	1.29946	2.67549	3.83232	4.37283		OT1A006713	0.0388133	0.0944537	0.232877	0.115703	0.415478		OT1A006717	0.657505	2.95245	4.4822	1.89747	1.02002
OT1C002910	15.8285	4.9032	15.2416	29.0241	31.7495		OT1A006717	0.186574	0.90669	0.648389	0.626036	0.883185		OT1A006718	1.54881	5.99635	6.78555	3.53817	1.77437
OT1C002911	70.1485	28.4669	51.2099	51.0929	56.2794		OT1A006718	0.514716	1.15463	1.64105	1.07406	1.78458		OT1A006726	14.6097	80.7195	92.3011	53.7537	23.3653
OT1C002912	5.10223	5.71404	8.24089	6.93945	10.7224		OT1A006720	1.74382	1.39737	1.85404	1.59635	0.673531		OT1A006752	6.4385	4.35757	3.65351	4.5962	23.7181
OT1C002913	0.109096	0.055094	0.263633	0.535976	1.46784		OT1A006722	1.3826	2.27502	3.47179	2.50976	2.54839		OT1A006754	0.606655	0.460549	0.239809	0.590263	0.373245
OT1C002921	0.63644	0.725198	1.24835	1.04025	1.74342		OT1A006723	36.3404	14.0006	15.7743	28.1844	18.8599		OT1A006761	5.02554	12.1317	10.6104	2.33907	4.32521
OT1C002925	0.250476	0.236519	0.364462	1.08605	0.934805		OT1A006725	6.14163	3.49539	7.1891	8.45106	6.61773		OT1A006767	3.48052	2.40006	1.54745	5.08443	4.24914
OT1C002927	4.17713	1.89759	3.1187	3.8361	7.38841		OT1A006726	3.74802	19.2476	12.4552	9.70176	41.9888		OT1A006770	2.9216	2.30092	1.45502	6.61026	3.60538
OT1C002931	1.94206	0.814703	1.36053	1.7492	2.01903		OT1A006727	1.30388	3.38058	3.47867	3.45072	1.83553		OT1A006773	2.82031	1.25995	1.24812	2.1113	2.82495
OT1C002940	2.00732	6.82353	5.74683	4.65469	4.29707		OT1A006732	0.244321	0.160793	0.141456	0.337218	0.236597		OT1A006775	0.0206547	0.087156	0.290643	0.0283033	0.181361
OT1C002949	0.412612	0.464068	0.350451	1.12073	0.91375		OT1A006750	1.77247	0.965315	1.24114	0.462838	0.59757		OT1A006776	0.0322203	0.0507467	0.253189	0.015528	0.0580863
OT1C002957	0.72265	0.212552	0.388555	0.459358	0.885477		OT1A006751	0.868137	0.339074	0.270156	0.818817	0.425227		OT1A006781	0.401194	0.458938	0.546111	0.12849	0.638562
OT1C002966	2.57792	3.00814	1.59717	2.75673	1.06721		OT1A006752	2.78987	4.01184	6.87129	6.88876	5.00845		OT1A006784	1.94877	3.07817	5.82152	2.81117	5.80537
OT1C002967	46.1853	25.4617	40.6018	56.272	76.9983		OT1A006755	0.466031	0.257433	0.110767	0.39912	0.158626		OT1A006795	1.15044	13.4279	4.41508	8.65516	0.137392
OT1C002971	0.5172	0.214986	0.469338	0.243103	0.521745		OT1A006761	0.426405	14.2677	6.40467	9.60267	47.6761		OT1A006796	1.6972	4.24566	3.24403	2.53561	2.53836
OT1C002973	0.678231	0.552752	0.323578	0.500898	0.167303		OT1A006763	2.15154	1.94542	1.40321	0.755023	1.24055		OT1A006797	56.3556	37.4817	23.6217	18.9202	20.4716
OT1C002974	6.01237	2.06864	2.53656	4.27584	3.66465		OT1A006767	2.08707	1.5826	3.49662	3.25531	0.968571		OT1A006798	0.229913	0.366602	0.11879	0.594692	0.489751
OT1C002978	0.575458	1.05437	0.71858	1.32673	0.675787		OT1A006777	3.15874	1.31616	1.56996	1.92855	1.62912		OT1A006799	80.8185	127.701	177.299	60.2667	48.7876
OT1C002979	5.79779	4.75577	2.47651	2.28833	4.6596		OT1A006780	4.93157	10.919	7.63196	11.8555	11.6973		OT1A006800	7.10482	36.2205	40.0539	36.7078	23.836
OT1C002981	3.98735	1.55629	2.18323	2.2029	3.44549		OT1A006781	981.606	522.606	364.843	373.817	190.639		OT1A006810	0.656137	0.326732	0.356142	0.261529	0.63046
OT1C002991	3.35464	7.5811	8.85554	18.1239	12.2231		OT1A006784	0.0262953	0.261427	0.118601	0.136826	0.356122		OT1A006813	48.296	3.70439	4.10246	5.92064	14.4611
OT1C002999	2.71425	0.837395	4.69956	5.99765	11.3525		OT1A006785	2.7483	2.21835	3.98072	1.69904	3.03863		OT1A006815	104.978	33.3969	33.7411	33.7208	111.013
OT1C003001	2.1368	1.05109	4.13141	4.57945	9.0121		OT1A006796	1.00141	2.75739	1.95176	3.02922	2.84893		OT1A006816	5.61361	35.1811	26.9604	19.439	17.0596
OT1C003009	0.484483	0.546428	0.711434	1.3408	0.947091		OT1A006797	33.8629	26.2556	7.0219	70.574	70.2578		OT1A006823	5.97346	25.2192	22.0005	10.2232	5.73826
OT1C003011	1.88374	3.9702	2.86608	4.86111	2.19553		OT1A006800	8.12221	1.66364	2.79275	16.347	41.116		OT1A006828	1021.68	2473.87	2109.12	2349.64	1532.45
OT1C003014	0.68388	0.198435	0.493719	0.608555	0.585837		OT1A006801	0.118937	0.00731133	0	0.0456797	0		OT1A006829	0.454054	0.674762	1.11446	0.961117	0.95265
OT1C003019	0.684047	0.16933	0.355183	0.27995	0.729268		OT1A006810	1.22826	1.82625	3.13093	0.734811	0.696202		OT1A006830	0.155466	1.20659	0.03851	0.465507	0.006969
OT1C003033	0.144115	0.074566	0	0.0299277	0.064801		OT1A006812	0.177287	0.0759463	0.251957	0.260325	0.083918		OT1A006831	1.07328	0.806516	0.358374	0.630441	0.514692
OT1C003034	1.96611	1.45833	1.41	0.584211	0.99681		OT1A006813	3.54223	0.663376	6.86	6.5079	19.0871		OT1A006832	0.436888	0.21153	0.247545	0.211999	0.277002
OT1C003036	1.50405	1.8898	1.59519	0.792566	1.3114		OT1A006815	43.3852	17.8201	116.993	80.8415	197.795		OT1A006833	0.343325	0.123682	0.106901	0.104967	0.0730137
OT1C003045	2.2628	1.93171	2.68999	6.03124	4.7393		OT1A006816	24.7105	17.8661	16.8061	15.7274	37.1681		OT1A006834	0.447388	0.136276	0.0889173	0.129265	0.0813217
OT1C003047	3.81786	2.90117	4.48913	1.73324	7.15379		OT1A006824	0.240394	0.0699393	0.15198	0.0100253	0.0452447		OT1A006838	1.22179	0.558102	1.22402	0.473543	2.29192
OT1C003048	3.3479	4.07447	5.024	0.922677	3.86866		OT1A006825	1.18913	1.71589	3.56838	2.51394	3.68811		OT1A006842	8.36848	23.0763	19.7437	15.4545	14.4764
OT1C003050	0.0761127	0.438604	0.22218	0.352084	0.434636		OT1A006828	57.3834	189.499	225.851	261.774	670.074		OT1A006843	2.34254	1.63671	1.13965	1.12443	2.21814
OT1C003059	7.25143	7.76528	5.76243	17.503	8.80432		OT1A006829	0.226225	0.380979	0.603208	0.385771	0.222554		OT1A006844	6.5441	2.07457	3.29845	1.49932	3.43772
OT1C003063	3.24503	1.69405	2.37265	6.66114	4.46196		OT1A006839	1.13783	3.20303	1.91323	2.78932	4.23243		OT1A006848	0.243369	0.113687	0.15211	0.905737	0.563132
OT1C003065	3.51149	3.75901	2.91986	8.425	4.17464		OT1A006843	27.4169	12.7266	22.9173	32.2439	18.3528		OT1A006849	0.356911	2.30493	2.95165	3.05071	3.35229
OT1C003067	2.18743	2.44136	1.56569	5.91821	3.54519		OT1A006844	0.635045	0.225831	1.0511	0.612727	0.759221		OT1A006855	0	0.232064	0.077361	0.022579	0
OT1C003073	0.706915	0.74534	0.321168	0.366648	0.201079		OT1A006845	0.07437	0.0623507	0.424408	0.159592	0.513816		OT1A006863	1.03757	3.79702	2.97466	1.2639	1.77743
OT1C003074	26.5261	16.1134	18.4282	8.05413	12.27		OT1A006848	0.405861	0.999913	0.666645	1.36412	0.594458		OT1A006873	0.25591	0.140641	0.086722	0.0140197	0.0625187
OT1C003075	5.88373	0.941547	5.81678	13.5018	18.549		OT1A006849	0.135023	0.207999	0.242758	0.275254	0.500218		OT1A006880	1.04402	0.944786	0.562787	0.731257	0.257354
OT1C003076	7.06829	6.53531	5.21045	3.08048	3.06752		OT1A006853	5.21789	3.91198	3.74206	7.87589	2.6593		OT1A006881	1.86636	1.07511	0.956408	0.718183	0.670623
OT1C003082	0.696775	1.21964	0.82241	0.523811	0.245186		OT1A006854	13.3067	13.0302	7.76669	16.899	20.7023		OT1A006889	0	0.008755	0.056285	0.00544767	0.0702007
OT1C003085	4.87823	4.14813	5.90636	2.50393	4.30334		OT1A006855	30.1515	34.4695	13.3153	13.3077	17.7006		OT1A006901	1.87807	0.616621	1.03993	1.23001	2.20517
OT1C003096	0.0422223	0.258289	0.194639	0.127672	0.152415		OT1A006856	25.2411	12.7005	3.83223	6.05453	7.22927		OT1A006904	0.394546	0.198305	0.274059	0.353564	0.3985
OT1C003105	0.547404	1.0221	0.97143	2.3074	1.12312		OT1A006860	3.68802	0.610773	0.194163	0.131822	1.34871		OT1A006912	0.106941	8.46304	6.7547	7.8866	3.97592
OT1C003108	0.452627	1.2579	0.931126	0.657874	0.521206		OT1A006863	21.5319	69.7787	78.8838	34.0463	36.4769		OT1A006913	5.91857	2.53086	4.2892	3.85837	6.33685
OT1C003120	0.792227	1.02447	2.09621	1.92559	1.00562		OT1A006865	669.811	814.135	232.448	400.803	224.921		OT1A006917	9.29354	9.73339	11.0331	7.07766	4.25981
OT1C003123	0.564802	0.598903	0.714444	1.43654	0.815927		OT1A006866	131.883	122.296	14.9901	85.4227	59.8588		OT1A006918	0.613715	1.86352	0.685697	1.02031	0.794541
OT1C003125	2.22219	0.754785	2.06343	3.45061	4.69849		OT1A006867	48.9882	14.1106	4.8074	20.8554	22.4372		OT1A006920	2.35075	2.07704	3.08645	3.36538	7.37012
OT1C003132	1.18254	19.4645	5.72681	20.5975	6.09218		OT1A006868	60.1848	27.607	8.68893	33.9219	24.1065		OT1A006921	0.347546	0.128859	0.106544	0.028393	0.840701
OT1C003134	0.193149	6.72298	1.35889	7.6409	2.72285		OT1A006869	97.3303	59.7116	20.0276	67.1371	40.7994		OT1A006922	1.27743	0.873692	0.796422	0.682744	0.783787
OT1C003135	0	0.373323	0.164525	1.21542	0.12404		OT1A006870	28.6042	4.15815	0.45323	10.2506	10.2214		OT1A006923	4.24762	0.747769	1.16956	1.12499	1.23534
OT1C003136	0	1.37111	0.300795	1.63027	0.214229		OT1A006871	21.5871	2.40191	0.445808	6.44431	7.00529		OT1A006931	0.752173	1.59158	1.33704	0.808494	1.22358
OT1C003138	0.0692653	18.942	3.00695	21.7911	2.4431		OT1A006873	0.184493	0.0800053	0.053201	0.069158	0.00656567		OT1A006932	6.29307	13.6341	9.29146	9.84033	3.17322
OT1C003145	0.776256	1.84673	1.29484	0.371841	0.681554		OT1A006877	151.35	10.6661	4.01415	19.8751	26.1257		OT1A006934	1.4723	4.662	3.52143	1.59505	2.04791
OT1C003153	0.298861	0.221525	0.293525	0.0911637	0.21353		OT1A006878	27.6406	0.908806	0.0173617	0.0352083	0.280791		OT1A006944	0.171387	0.782147	0.686958	0.322816	0.407648
OT1C003156	0.653163	0.476073	0.210196	0.137333	0.532913		OT1A006883	1.01036	0.917535	0.882805	1.55231	0.367041		OT1A006947	0.022022	1.1812	0.399883	0.126218	0.284764
OT1C003166	2.67942	1.75488	4.78399	6.8	9.76937		OT1A006888	47.3746	136.773	86.8867	141.699	154.544		OT1A006948	0.02313	0.672373	0.019331	0.126267	0.0385697
OT1C003190	0.412973	0.446269	0.544928	1.88007	1.20875		OT1A006890	3.44652	0.860566	1.09601	5.90724	1.43682		OT1A006950	0	0.511501	0.500208	0.144237	0.102914
OT1C003197	1.00696	0.245566	1.02191	1.10058	1.7147		OT1A006897	0.688154	0.306532	0.796655	0.428736	0.322178		OT1A006956	9.34941	29.5457	13.4737	14.257	10.3576
OT1C003199	27.4621	6.55871	17.8779	21.0857	33.0045		OT1A006901	1.88065	1.07422	1.71969	0.785778	1.13016		OT1A006959	0.136492	2.05554	5.34453	6.43502	5.59298
OT1C003202	0.349522	0.210822	0.367741	0	0.100973		OT1A006904	0	0.111225	0.200061	0.016039	0.0460387		OT1A006964	8.02197	0.966568	1.36765	1.28576	2.30818
OT1C003215	5.35858	3.90972	3.72369	1.53126	2.46711		OT1A006909	1.35976	1.31873	3.86869	1.58472	1.76467		OT1A006965	0.624247	0.25132	0.250911	0.227737	0.919295
OT1C003217	13.0486	7.1795	10.2816	7.29314	7.33062		OT1A006912	0.304056	9.21963	2.52327	2.57354	14.913		OT1A006972	0.906306	0.807245	0.356534	0.576354	0.324827
OT1C003221	13.139	8.37852	18.0293	27.5617	28.4715		OT1A006914	0	0.0646563	0.162204	0.099977	0.19793		OT1A006974	0.88969	0.130891	0	0.0209453	0.0556527
OT1C003223	0.0127853	0	0.193807	0	0.377822		OT1A006916	26.5565	6.1437	6.5288	16.6546	7.84957		OT1A006987	0.719159	0.279192	1.21496	0.485073	0.811023
OT1C003226	0.661501	0.357922	0.870963	1.14098	1.43826		OT1A006921	1.08273	0.245289	0.385372	0.46842	0.497346		OT1A006989	1.91005	4.24633	8.95766	5.18427	5.61934
OT1C003231	0.18829	0.216451	0.151193	0.200805	0.0769847		OT1A006924	34.8429	33.4433	21.2131	34.3109	22.1784		OT1A006992	0.0100077	1.87242	2.57662	0.547052	0.429923
OT1C003233	0.715611	0.485315	1.2544	0.320696	0.258485		OT1A006930	0.019076	1.37549	0.403165	0.0971357	0.0711277		OT1A006994	7.68995	0.726354	0.508296	0.792927	1.34742
OT1C003234	4.40592	4.06445	2.0917	3.23351	2.05459		OT1A006932	5.69062	10.5915	4.94676	19.9426	17.8305		OT1A006996	0.929427	0.151711	0.107336	0.254692	0.271371
OT1C003255	3.45988	2.89972	5.07643	5.69626	8.15354		OT1A006934	2.65766	1.69941	1.85859	3.29411	2.36528		OT1A007000	0.207682	0.193645	0.803299	1.7976	1.0757
OT1C003256	3.85351	3.73788	4.98136	5.103	7.8744		OT1A006936	7.68066	4.64485	2.02014	10.0472	6.38005		OT1A007003	2.96684	6.25447	5.93881	9.20032	6.04362
OT1C003263	369.882	642.801	517.911	125.036	44.6844		OT1A006942	2.82749	10.3167	21.2518	8.98557	2.97846		OT1A007004	8.76287	5.5229	5.78036	4.12869	6.76151
OT1C003264	57.3575	100.121	129.811	76.5423	112.13		OT1A006943	2.58478	2.14913	2.17551	1.22342	2.9769		OT1A007008	1.10874	3.2667	4.35662	1.45767	1.12297
OT1C003266	575.247	1963.96	1271.55	1171.52	596.017		OT1A006944	3.39055	9.50607	17.8116	6.62767	8.34223		OT1A007009	5.76186	4.47938	4.42474	3.53992	2.73084
OT1C003268	0.851326	0.693708	1.74275	2.46282	2.42006		OT1A006946	16.2244	15.2773	14.6155	15.8548	8.9456		OT1A007010	0.208122	0.437312	0.211801	0.641824	0.514649
OT1C003276	0.905458	1.06955	0.719767	1.03883	0.458011		OT1A006947	2.91059	8.91343	5.86594	2.42866	12.8634		OT1A007015	0.255554	0.735232	0.315525	0.843304	0.808631
OT1C003279	0.0769037	0.087118	0.301955	0.139084	0.133785		OT1A006948	1.42375	3.73949	2.05637	2.66301	10.5734		OT1A007019	0.0828773	0	0.133111	0.043544	0.329812
OT1C003292	6.98465	9.07455	15.8936	6.02132	13.879		OT1A006950	0	1.54338	1.18843	0.307257	2.92446		OT1A007023	17.5455	7.00166	10.068	9.51029	14.3281
OT1C003311	0.18501	0.007925	0.132187	0.104837	0.224893		OT1A006956	9.68628	9.32841	3.80564	7.40711	8.50687		OT1A007033	2.89278	4.81194	3.67478	6.78988	3.17521
OT1C003320	0.487169	0.695203	0.300751	0.247982	0.246392		OT1A006958	1.77166	3.2656	3.1633	2.85758	4.47078		OT1A007034	1.5604	6.52791	5.49516	5.43364	5.35131
OT1C003321	8.93501	14.8672	10.8241	4.46098	5.41635		OT1A006964	2.27807	0.91013	2.63836	0.75529	1.60084		OT1A007037	0.243929	0.042775	0	0.113333	0.078691
OT1C003330	2.5117	1.20411	2.26315	2.04082	3.06714		OT1A006965	1.25124	0.118819	0.102211	0.167135	0.159955		OT1A007039	1.28871	0.522156	0.707962	0.89779	1.23686
OT1C003337	1.32712	0.239356	1.03618	0.748085	1.49624		OT1A006972	1.20377	0.83282	0.958299	0.949547	0.494418		OT1A007040	1.06874	0.37655	0.352359	0.331275	0.864587
OT1C003338	0.0270727	0.0252273	0.035376	0.0536083	0.217182		OT1A006975	15.1069	30.6527	51.882	23.3452	21.0632		OT1A007047	0.043224	0.119499	0.0813037	0.309362	0.190902
OT1C003348	36.387	34.2053	19.3623	25.8473	18.1032		OT1A006978	0.678695	0.529995	1.59097	2.16316	0.595813		OT1A007048	1.35674	7.06876	7.97846	7.96505	8.44266
OT1C003349	2.89381	2.44844	1.21644	2.36268	1.32972		OT1A006979	0.440255	0.00232867	0.397629	0.475578	0.116628		OT1A007049	2.89124	13.4954	8.61802	17.2139	8.70599
OT1C003360	1.71066	1.6391	1.00389	1.70627	0.805075		OT1A006980	0.58497	0.0309477	0.394925	0.251375	0.0213023		OT1A007055	1.25869	0.523777	0.993104	0.643704	1.14086
OT1C003361	8.39664	3.20149	6.30481	4.27902	7.39041		OT1A006986	0.164293	0.0660373	0.202809	0.113991	0.21279		OT1A007058	4.28567	0.390072	0.0611943	0.204619	0.770282
OT1C003363	0.325139	0.56694	8.91758	1.62458	22.7305		OT1A006989	0.327773	0.799903	1.00825	0.162132	1.2211		OT1A007063	0.274359	0.147298	0.202892	0.12028	0.448908
OT1C003366	0.189193	0.311533	0.436803	0.606388	0.714464		OT1A006990	4.79221	3.57607	6.05416	5.41095	2.62093		OT1A007066	2.32983	0.886064	0.881657	0.935934	1.28539
OT1C003376	0.639468	0.117242	0.516762	0.277846	0.652302		OT1A006994	56.3191	41.2847	24.0458	74.126	30.2949		OT1A007068	5.90674	1.87698	1.45354	1.40157	3.28008
OT1C003377	0.466546	0.071144	0.264725	0.302494	0.54587		OT1A007000	0.669942	0.0792503	0.314584	0.11872	0.0724927		OT1A007069	2.03975	8.49805	7.88549	8.62466	6.32013
OT1C003380	0.138571	0.160657	0.230082	0.362915	0.210697		OT1A007001	1.42311	3.90562	3.25992	2.75733	3.26013		OT1A007070	4.67861	2.40419	2.41894	3.64992	5.35592
OT1C003386	7.01201	9.23983	15.4229	9.00404	21.9059		OT1A007009	1.22383	1.71229	1.64373	0.462916	0.916619		OT1A007075	18.8591	17.8422	9.8515	7.82719	28.0561
OT1C003392	8.35564	3.68409	6.70548	16.4622	19.0373		OT1A007015	4.27661	0.919839	2.05255	1.32153	1.91972		OT1A007080	11.2318	5.38673	6.9134	7.79849	6.58506
OT1C003402	1.08444	0.712103	1.2527	0.985188	4.26548		OT1A007016	13.1786	10.8069	11.6254	16.3146	39.0494		OT1A007084	0.0312873	0.231901	0.266601	0.127922	0.057858
OT1C003403	1.80277	0.878292	1.31458	0.906951	3.50958		OT1A007022	14.7976	15.2175	27.7313	25.4501	36.6161		OT1A007085	0	0.702918	0.807576	0.709909	1.16541
OT1C003417	6.40307	3.4083	7.39906	11.9378	8.89019		OT1A007026	3.97539	0.204924	0.296655	0.0758903	0		OT1A007087	2.59347	4.10278	7.71626	2.72342	2.49974
OT1C003428	0.150021	0.221465	0.274039	0.170782	0.428593		OT1A007027	1.41878	0.0963783	0.0574	0	0		OT1A007090	0.351864	0.95543	1.31613	2.22707	1.39283
OT1C003450	0.391602	0.700661	1.00505	0.188641	0.196491		OT1A007029	1.7448	0.906136	0.687966	0.714103	0.0365757		OT1A007091	24.7123	8.55599	3.67547	20.9483	13.5786
OT1C003451	0.162944	0.037331	0.184582	0.438842	0.615129		OT1A007034	1.73524	4.58087	4.84675	5.24854	7.03876		OT1A007094	0.611061	1.91705	1.31708	1.93932	0.82945
OT1C003452	0.0232927	0	0.0656073	0.125155	0.436346		OT1A007037	0.130827	0.133259	0	0.0626893	0.0287717		OT1A007098	1.64821	0.222293	0.262105	0.412082	0.298521
OT1D000007	0.110268	0.0257553	0.138595	0.133409	0.0998533		OT1A007040	0.0262787	0.12685	0.244692	0.193812	0.154982		OT1A007099	13.007	40.5881	28.5331	27.69	14.8238
OT1D000008	2.59845	0.793331	1.90407	1.47762	2.71426		OT1A007058	23.3013	3.39796	0.665481	38.6815	20.8137		OT1A007102	0.134049	0.344179	0.128227	0.426252	0.34254
OT1D000033	0.440017	0.084661	0.830586	0.762134	1.83748		OT1A007060	26.8356	6.61978	5.52379	20.4076	15.3519		OT1A007103	0.0720507	0.553378	0.141272	0.430333	0.360393
OT1D000038	0.117157	0.27488	0.280631	0.156961	0.408507		OT1A007061	90.3555	31.8298	17.1801	82.8504	57.4866		OT1A007106	52.8848	30.202	22.7011	35.9071	39.2561
OT1D000050	42.4387	17.5834	42.565	17.8792	54.2893		OT1A007062	9.05607	6.47669	4.07293	10.1146	7.01513		OT1A007109	4.05343	7.48225	7.31418	6.47552	4.94373
OT1D000057	3.63822	8.15865	10.5947	4.29938	3.67458		OT1A007064	0.0332333	0.172572	0.524063	0.193772	0.864476		OT1A007110	0.627729	0.3287	0.879347	0.529558	1.63581
OT1D000069	1.09353	0.575173	0.868769	1.00221	0.932591		OT1A007068	4.88877	3.71844	5.83933	6.11561	2.6949		OT1A007111	1.37268	0.277295	0.572619	0.389576	1.29476
OT1D000081	0	0.115465	0.129675	0.131674	0.122345		OT1A007069	0.462005	1.59383	1.10596	0.979698	2.82476		OT1A007114	0	0.572496	1.40403	0.639325	0.168111
OT1D000083	6.55154	14.1203	25.7793	21.147	32.2779		OT1A007070	0.931319	1.05372	2.70877	1.6279	0.670164		OT1A007116	0.335101	0.119821	0.193152	0.085464	0.359788
OT1D000093	0.149209	0.231865	0.160511	0.743061	0.888843		OT1A007087	1.73291	0.867909	1.2928	1.83258	1.09644		OT1A007120	26.709	26.3028	20.4276	23.0249	11.6659
OT1D000094	0.664932	0.402302	0.71464	2.06439	1.73672		OT1A007090	85.8216	18.7128	29.635	69.2488	44.3431		OT1A007122	0.927887	0.433975	0.358654	0.486422	1.19579
OT1D000098	0.0388673	0.0941137	0.117269	0.076569	0.146677		OT1A007091	18.0294	9.7659	10.1137	32.9266	8.19531		OT1A007125	3.93318	2.39257	1.95325	1.62829	2.46358
OT1D000105	0.0955557	0.024842	0.06314	0.0333703	0.100364		OT1A007098	0.365965	0.476108	1.12922	1.22573	1.03725		OT1A007126	0.65266	0.31396	0.38873	0.604417	0.701653
OT1D000109	61.6038	21.3692	35.9796	40.3731	49.3075		OT1A007100	3.73631	0.786935	0.496308	2.9715	0.604342		OT1A007127	0.556522	0.996275	1.04737	1.96778	1.60252
OT1D000114	5.77475	1.13522	6.66474	5.29422	13.6586		OT1A007101	10.4365	6.22111	8.23627	9.29685	6.17348		OT1A007128	2.77336	0.807253	0.949445	1.6453	2.8201
OT1D000121	1.0201	0.353689	0.820107	1.26737	1.9147		OT1A007109	1.75181	0.963636	1.90783	1.80604	3.78752		OT1A007149	0.273825	2.65526	1.57869	2.8535	2.31933
OT1D000124	5.05666	2.89693	5.38344	2.49483	5.85209		OT1A007113	21.2863	13.6996	3.66227	30.7082	31.1259		OT1A007151	1.99593	16.7592	7.97561	15.2851	6.64428
OT1D000125	11.4509	5.36104	9.89571	4.79451	11.2097		OT1A007114	0.432735	1.20718	0.638273	0.808916	1.2656		OT1A007155	1.12234	0.92831	0.331949	0.986548	1.60715
OT1D000138	3.96231	0.655377	2.26404	2.23279	4.95205		OT1A007116	0.785755	0.238926	0.66186	0.684835	0.467467		OT1A007157	0.347131	0.120698	0.162229	0.506142	0.568697
OT1D000140	1.41625	0.79974	1.1565	0.69321	1.44698		OT1A007122	5.82859	3.45833	4.49107	11.5151	3.65729		OT1A007160	8.85822	5.04891	3.57671	5.81808	6.23012
OT1D000145	1.84732	0.499147	1.79712	1.16864	3.36628		OT1A007126	0.161949	0.355767	0.471676	0.225485	0.380502		OT1A007167	0.28494	0.175943	0.107375	0.088463	0.119619
OT1D000152	2.15923	5.58274	3.58419	5.06004	3.00337		OT1A007130	0.031392	0.245019	0.247977	0.218797	0.145098		OT1A007169	0.613925	4.33151	2.04543	1.07409	0.770788
OT1D000161	0.143849	0.25991	0.258002	0.649256	0.710686		OT1A007131	0.989521	0.772703	0.516659	2.24186	0.532632		OT1A007172	4.71224	9.33852	7.307	10.932	6.15539
OT1D000162	2.27459	4.59127	2.34639	5.39903	2.95798		OT1A007140	5.44953	15.1816	5.62663	11.5898	6.56025		OT1A007173	0	0.013692	0.261522	0.138429	0
OT1D000165	14.4813	5.53486	8.2366	8.36272	17.2109		OT1A007142	1.00977	0.0307667	0.356918	0.223927	0.562836		OT1A007175	0	0.038304	0.211477	0.252901	0.006783
OT1D000167	32.5608	11.6502	18.5438	19.9161	22.5423		OT1A007149	0.61155	0.392241	0.423137	0.745975	0.445045		OT1A007177	0	0.332134	0.320458	0.321179	0.121011
OT1D000169	1.54881	1.27908	0.706527	0.968747	1.16457		OT1A007151	2.94888	2.24023	3.12336	10.2486	15.7767		OT1A007179	0.481543	2.91965	1.56488	0.643893	0.234683
OT1D000173	3.52402	1.65345	2.0661	1.21197	1.20738		OT1A007155	0.838949	0.533475	1.07265	0.729036	1.13279		OT1A007184	5.45656	2.94229	2.28398	4.20736	2.23368
OT1D000176	0.105793	0.157207	0.22081	0.133488	0.556588		OT1A007157	0.220426	0.315438	0.222614	0.149853	0.094591		OT1A007186	0.0735933	0.335214	0.187971	0.303816	0.217294
OT1D000178	3.41498	1.00303	1.74362	1.15613	1.79991		OT1A007159	3.32358	11.6895	11.258	5.05336	1.96825		OT1A007188	1.11422	2.55262	1.6221	1.52219	1.15233
OT1D000179	0.168413	0.047581	0.615928	0.480251	0.647551		OT1A007162	0.542291	0.428546	0.555173	0.230359	0.937608		OT1A007189	0.592892	1.85532	1.09148	1.33405	1.02738
OT1D000188	1.3083	4.63629	3.20786	0.783729	0.476837		OT1A007167	0.787622	0.157309	0.105484	0.491949	0.337222		OT1A007193	42.3703	130.291	117.406	40.7954	29.0211
OT1D000192	9.8182	23.0345	26.6808	29.3744	30.9896		OT1A007168	0.555141	0.338967	0.378625	0.142359	0.108474		OT1A007203	0.334998	0.305729	0.025064	0.506109	0.1427
OT1D000193	0.058513	0.0702717	0.131455	0.773237	0.326478		OT1A007169	3.91307	2.55553	5.14928	1.35542	7.09201		OT1A007212	0.085033	0.0546307	0.0105467	0.052015	0.0229857
OT1D000195	1.45909	2.29462	1.21924	0.557329	1.00133		OT1A007173	0	0.0183077	0.15021	0.0450333	0		OT1A007217	2.70685	2.45875	1.14208	1.85787	1.55515
OT1D000199	0.611581	15.2592	5.69318	4.28793	1.70753		OT1A007175	0	0.0169573	0.207733	0.029992	0.00088		OT1A007233	0.700752	0.336518	0.234896	1.00611	0.787087
OT1D000204	0.104446	0.569318	0.335231	0	0.139987		OT1A007182	0.9497	1.641	1.03135	1.33954	0.508978		OT1A007238	17.0407	2.50261	0.69175	3.05851	7.06428
OT1D000206	9.62044	5.51506	12.9841	10.0539	23.5165		OT1A007186	0.0702253	0.151675	0.225209	0.412878	0.236796		OT1A007239	0.871344	0.290193	0.263936	0.0672617	0.664129
OT1D000211	3.71344	1.65276	4.91309	3.76631	6.43482		OT1A007188	0.402507	0.609996	1.20074	1.64332	1.11033		OT1A007240	1.09414	0.27169	0.0577827	0.1961	0.580066
OT1D000219	1.07982	0.284109	0.501793	0.790978	0.801021		OT1A007189	0.291161	0.49333	1.01064	1.25867	0.762136		OT1A007242	0.153905	0.128118	0.0172187	0.205808	0.284492
OT1D000220	0.329075	0	0.596165	0.664541	1.79917		OT1A007193	0.823853	1.64473	1.78981	0.353753	0.483527		OT1A007272	30.013	3.55312	5.47879	3.29268	6.02977
OT1D000221	0.644226	2.01968	1.95277	2.76268	1.71791		OT1A007198	0.04104	0.133951	0.061733	0.125738	0		OT1A007282	25.6394	102.351	65.9896	55.3507	26.4056
OT1D000222	0.19413	0.0615787	0.775038	0.510435	1.71539		OT1A007220	1.1757	0.522053	0.509521	1.01245	1.18711		OT1A007284	7.97866	14.2542	11.6048	19.3163	12.5457
OT1D000225	0.82455	0	1.94502	4.28945	4.76533		OT1A007223	7.19848	4.74112	8.06181	5.60275	9.46312		OT1A007289	2.77785	0.836984	0.867014	1.48201	2.51775
OT1D000229	0.3687	0.170456	0.128436	0.239031	0.251837		OT1A007229	1.27839	1.31534	0.386556	1.59618	1.12904		OT1A007290	6.01435	2.42279	2.25111	3.99749	3.74245
OT1D000232	1.53838	1.35628	0.497565	0.54808	0.579441		OT1A007230	1.16129	0.692145	0.160673	0.714809	0.583442		OT1A007295	33.3664	26.6564	12.0537	53.6758	50.2036
OT1D000240	5.77727	1.94278	2.14636	2.11042	2.56606		OT1A007232	4.58587	3.47308	1.96889	7.12282	3.34847		OT1C000009	1.09302	0.243043	0.083786	0.178801	0.454038
OT1D000253	54.1045	26.3742	64.2354	27.6478	75.2773		OT1A007241	1.54019	0.524501	0.908538	1.18805	0.146389		OT1C000010	1.98187	0.885072	0.321964	0.639718	1.58211
OT1D000259	6.49279	3.4254	5.52753	6.61562	8.25026		OT1A007242	5.74584	3.15657	2.42924	5.74032	1.42926		OT1C000011	2.26751	0.134054	0.112142	0.208036	0.459807
OT1D000278	0.0320483	0.0146473	0.090726	0.009885	0.163662		OT1A007259	3.81619	0.310156	0.960175	0.615824	1.42333		OT1C000013	0.595348	0.144305	0.239105	0.04409	0.138132
OT1D000282	0.434191	0.454768	0.979978	0.235549	0.419057		OT1A007280	11.8356	31.7134	49.5355	13.2414	8.45875		OT1C000020	0.920797	2.92789	0.598383	8.24426	6.1306
OT1D000288	0.244339	0.115934	0.401562	0.337314	1.11514		OT1A007292	0.865537	0.556304	0.551143	0.473279	0.407211		OT1C000021	2.01593	2.07377	1.4363	1.21574	4.1529
OT1D000291	0.76894	1.01678	1.26842	1.65102	2.69955		OT1C000010	0.394422	0.212045	0.290007	0.405827	0.236035		OT1C000023	0.10743	0.031043	0.0160523	0.0188867	0.24354
OT1D000301	28.1511	18.6011	30.7011	54.0333	61.8366		OT1C000019	0	0.150568	0.157209	0.240696	0.140043		OT1C000025	0.59883	0.0684887	0.0629517	1.06626	10.6586
OT1D000308	1.58925	0.862139	6.2301	1.76824	3.33388		OT1C000025	0.272086	0.654756	0.567039	0.0241083	0.568357		OT1C000027	0.282306	0.797479	0.225146	0.324993	0.161058
OT1D000309	1.08105	0.971937	2.82751	2.64467	0.739337		OT1C000027	0.176695	0.343644	0.120489	0.211215	0.0276453		OT1C000033	16.9321	1.04323	0.684849	0.608172	3.48906
OT1D000314	12.6205	14.5175	6.93863	9.9464	5.16489		OT1C000033	0.701235	0.212176	0.71752	0.248838	0.393508		OT1C000034	3.42338	1.74493	2.99286	6.77731	7.2034
OT1D000316	0.244921	0.310842	0.257131	0.802599	0.363017		OT1C000041	0.526549	0.207632	0.101378	0.403073	0.166988		OT1C000035	1.89316	0.798034	0.845946	1.80952	2.27924
OT1D000325	4.96464	2.71397	2.07426	3.05895	3.03025		OT1C000042	5.47909	5.08049	6.75685	18.7723	14.3199		OT1C000036	0.282442	0.573645	0.74839	0.439359	0.32985
OT1D000343	4.52823	2.86723	2.93944	1.77027	2.74688		OT1C000044	5.1408	2.96533	6.60426	3.90614	6.07827		OT1C000039	2.15611	0.401617	0.297776	0.454064	0.915525
OT1D000346	0.931174	0.099563	1.50036	1.85424	5.04663		OT1C000045	0.522311	0.211659	0.315518	0.499927	0.146244		OT1C000040	11.6969	4.25095	3.87409	5.17302	4.61659
OT1D000354	0.377341	0.309424	0.667203	0.659896	0.911228		OT1C000053	0	0	0.125809	0.789947	0		OT1C000042	1.43191	0.637486	1.06818	2.96086	3.86698
OT1D000355	0	0.0387417	0.265171	1.10706	1.54521		OT1C000061	0.560995	0.595714	1.09139	0.324765	0.91657		OT1C000048	0.30259	0.390281	0.382568	0.527509	0.706707
OT1D000359	1.61802	0.520745	1.16263	1.17914	1.40631		OT1C000063	3.08735	0.571774	1.8099	0.566828	0.537403		OT1C000061	0.487763	0.34299	0.0386283	0.104004	0.085904
OT1D000366	2.2146	3.92864	4.60831	2.08659	3.97607		OT1C000067	10.968	9.28617	10.9088	13.792	3.93203		OT1C000062	0	0.588883	1.52001	0.599809	0
OT1D000377	4.94361	2.69525	3.24377	5.2242	5.04457		OT1C000069	0.127882	0.274244	0.304589	0.405642	0.241028		OT1C000063	30.9017	12.8548	14.7699	20.826	26.129
OT1D000386	0.202289	0.339973	0.221507	0.331891	0.648108		OT1C000073	0.235429	0.640513	0.834404	0.552083	0.0863293		OT1C000064	0.505708	0.192421	0.222218	0.7067	0.70257
OT1D000395	0.68617	0.362758	0.603596	0.725479	0.763807		OT1C000074	0.219477	0.706984	0.865293	0.400798	0.116355		OT1C000067	4.38407	1.72513	2.06113	3.4902	3.23675
OT1D000396	1.87841	0.880649	2.15218	2.98481	2.72654		OT1C000075	0.733045	4.70578	5.35286	0.65843	1.98497		OT1C000068	19.1188	4.87342	4.94203	5.87688	12.5865
OT1D000414	0.342127	0.137479	2.53941	6.01624	7.9588		OT1C000076	0.488473	3.30487	3.11693	0.193598	1.05737		OT1C000075	1.83586	5.388	4.90651	2.63509	2.15551
OT1D000418	1.49539	1.4009	1.85467	2.71436	3.36415		OT1C000079	0.88762	0.238099	1.58761	0.210179	0.76748		OT1C000076	0.947405	2.34188	2.86512	1.33085	1.46938
OT1D000419	0.385654	0.393649	0.42095	0.385203	0.036632		OT1C000083	1.1763	0.596269	2.50304	0.73932	0.669041		OT1C000078	0.185769	0.0857213	0.201916	0.576057	0.899662
OT1D000440	0.835016	0.81393	2.13199	1.89081	3.17958		OT1C000086	46.9141	296.729	139.807	180.264	298.41		OT1C000079	6.8434	2.74194	1.85745	4.20302	3.3045
OT1D000441	0.342995	0.659657	0.436817	0.110017	0.21873		OT1C000087	1.25199	3.78057	4.74262	2.16839	1.92393		OT1C000083	0.997116	0.31116	0.161883	0.195051	0.59223
OT1D000451	14.0536	5.84912	17.2805	45.2992	32.9822		OT1C000088	44.1199	111.193	57.4531	28.747	38.2782		OT1C000086	2.56274	54.5965	11.1204	10.0663	2.46819
OT1D000465	0.286288	0.89673	0.701874	0.36341	0.560047		OT1C000089	0.023576	0.074831	0.402598	0.117186	0.398304		OT1C000087	4.34652	2.0255	1.74917	4.17628	4.84578
OT1D000467	6.56485	9.20269	4.86196	4.98389	3.1965		OT1C000095	6.60141	27.4889	15.2653	13.6334	14.3767		OT1C000088	15.1681	158.225	62.9568	30.5422	10.6817
OT1D000472	3.25515	2.15367	1.79305	2.86346	1.41833		OT1C000098	2.18018	3.56906	3.71049	1.33816	2.40284		OT1C000098	0.381294	1.61464	1.13336	2.10842	1.66905
OT1D000475	0.897465	1.389	1.96032	1.77897	2.55324		OT1C000099	7.24604	9.11099	4.27946	5.55889	5.03823		OT1C000099	0.538929	2.19051	1.94216	2.49974	1.70408
OT1D000477	0	0.228517	0.147047	0.332755	0.322419		OT1C000101	0.315448	0.36042	0.407017	0.83	1.57209		OT1C000101	0.442658	1.43321	1.69409	5.10089	2.81035
OT1D000479	2.54154	0.907207	2.21497	9.75946	8.73116		OT1C000104	0.293334	1.01167	0.698981	0.265553	0.283505		OT1C000102	0.852275	0	0	0.0135267	0.419879
OT1D000484	0.615494	0.573682	0.657963	2.33052	1.12963		OT1C000107	207.546	101.607	377.637	87.3693	330.953		OT1C000107	35.8626	22.7085	26.9252	10.378	14.5603
OT1D000487	0.112383	0.119147	0.0793277	0.425623	0.238602		OT1C000111	17.9068	8.51937	12.0071	18.3088	16.3702		OT1C000110	2.08393	1.11097	0.869292	3.57299	1.60799
OT1D000499	0.069615	0.24563	0.201951	0.560905	0.354101		OT1C000112	463.446	165.548	228.747	206.261	727.63		OT1C000112	166.057	147.948	248.477	255.862	999.17
OT1D000509	2.21329	2.51592	2.20783	0.921273	3.21665		OT1C000129	0.0960503	0.131945	0.0119327	0.221909	0.129298		OT1C000139	4.00682	31.8739	23.5129	21.6622	19.2587
OT1D000515	0.793161	1.59435	1.0474	2.19558	1.30297		OT1C000130	0	0	0	1.06224	0		OT1C000149	0.068209	0.163288	0.0897	0.332581	0.561637
OT1D000517	0.115676	0.126907	0	0.338614	0.0833403		OT1C000131	1.34869	0.631027	1.65203	1.00218	2.09149		OT1C000150	0.114452	0.290695	0.296693	0.305833	0.413851
OT1D000520	0.841069	1.21403	1.11667	0.663621	0.380489		OT1C000139	5.37868	16.1305	18.216	11.383	20.1326		OT1C000151	0.00513067	0.0145617	0.0371167	0.009278	0.0723923
OT1D000524	0.885519	0.459298	0.716314	0.344757	0.519921		OT1C000148	0.161219	0.343102	0.354307	0.548591	0.360982		OT1C000153	0.00513133	0.0380977	0.0178	0.032662	0.0212207
OT1D000553	0.645883	1.07225	1.35365	1.38871	1.23487		OT1C000149	0.0449243	0.170313	0.200555	0.196961	0.469159		OT1C000154	0.200285	0.162741	0.281242	0.232656	0.463795
OT1D000557	0	0.201826	0.233267	0.333527	0.274144		OT1C000150	0.175568	0.336368	0.643456	0.359954	0.26148		OT1C000157	0.41562	0.519128	0.180679	0.577291	0.515107
OT1D000596	0.011846	0.491732	0.17286	0.188335	0.223362		OT1C000154	0.0443023	0.032717	0.196553	0.139612	0.117205		OT1C000164	1.48046	0.264136	0.155938	0.056236	1.41271
OT1D000600	0.0708297	0.144293	0.191412	0.878901	0.532309		OT1C000160	18.1118	29.7853	12.2409	18.0433	4.68205		OT1C000176	0.146073	0.211783	0.278155	0.120337	0.223038
OT1D000609	0.191116	0.0946293	0.192304	1.03966	1.50932		OT1C000167	2.52955	2.17096	1.14695	1.43002	0.345384		OT1C000179	0.0112247	4.36966	5.00924	4.81186	1.68637
OT1D000623	1.28541	0.527014	0.383932	0.657608	0.34969		OT1C000168	0.246546	0.090652	0.194819	0.137349	0.101386		OT1C000186	2.15498	2.85043	2.57357	2.2606	16.0509
OT1D000636	0.317909	0.051938	0.574305	0.192173	0.581538		OT1C000174	0.129393	0.0544703	0.0431487	0.0889867	0.0123847		OT1C000188	35.7219	17.3265	17.9866	19.9805	23.5633
OT1D000637	1.90819	2.02675	1.07616	1.9078	0.929894		OT1C000176	0.213033	0.549868	0.910977	0.407586	0.390708		OT1C000191	2.46896	17.8907	25.9834	40.7181	21.7606
OT1D000649	4.11753	6.38806	5.79822	1.7077	2.76481		OT1C000179	0.48163	0.791501	0.825419	0.690061	1.75969		OT1C000193	2.43896	5.67188	1.19379	0.553984	1.44665
OT1D000650	11.678	20.2473	7.6669	11.0991	5.85785		OT1C000183	1.4087	0.861459	1.07381	2.10725	1.01545		OT1C000196	17.9629	9.58548	6.5907	10.5062	10.0514
OT1D000675	1.06275	0.819844	1.11321	1.94759	2.89166		OT1C000186	1.39213	4.09032	9.79493	3.78784	2.89375		OT1C000201	0.7011	0.816847	0.626695	0.267755	0.432093
OT1D000729	0.160998	0.082074	0.238325	0.516147	0.545081		OT1C000188	1.01305	1.92932	2.37064	1.51276	3.84756		OT1C000212	0.802017	0.12247	0.18936	0.108221	0.457974
OT1D000764	9.9468	5.52498	8.39901	4.76642	9.79372		OT1C000191	15.1546	39.9402	48.2387	61.1559	27.8151		OT1C000213	0.808268	0.195643	0.177587	0.0851097	0.451887
OT1D000768	0.658526	1.85072	1.25566	1.48316	0.759996		OT1C000193	0	0.0831067	0.224415	0	0.088853		OT1C000217	0.017342	0.0917133	0.10351	0.131139	0.0594417
OT1D000782	0.296098	0.567292	0.113652	0.209795	0.077301		OT1C000197	1.53109	0.755815	2.82717	1.8493	1.74743		OT1C000219	0.307017	0.349014	1.1185	0.700866	1.12788
OT1D000790	1.50579	0.145409	0.528925	0.681281	0.633501		OT1C000199	10.2549	11.4355	18.5805	22.5415	25.7087		OT1C000221	1.1766	1.0363	2.19735	1.50175	1.43174
OT1D000819	0.408377	0.370148	0.330262	1.08477	0.685268		OT1C000212	2.5221	1.88339	2.14389	1.49665	1.25645		OT1C000231	0.196646	0.0271177	0.00625833	0.00589167	0.0141413
OT1D000829	1.99625	0.694824	1.64912	1.93448	2.22908		OT1C000213	2.81364	2.4442	2.45049	1.87756	1.44914		OT1C000242	0.00916367	0.1236	0.247069	0.52969	0.906334
OT1D000834	3.6934	0.677116	2.16646	2.017	2.77505		OT1C000215	37.8142	39.1604	72.8545	41.684	17.7652		OT1C000255	0.050944	0	0.0869583	0.411661	0
OT1D000841	0.239732	0.288564	0.364403	0.393471	0.508354		OT1C000218	0.217718	0.0453343	0.148507	0.0994203	0.239884		OT1C000256	0.365095	0.17162	0.14162	0.242178	0.191941
OT1D000847	0.602724	0.0978023	0.433182	0.54953	0.521215		OT1C000219	0.11611	0.054816	0.215638	0.0344327	0.415825		OT1C000264	6.85035	4.09711	3.26517	2.76739	8.82914
OT1D000859	0.199704	0.0819763	0.124135	0.048392	0.151038		OT1C000221	0.195203	0.0239257	0.443174	0.0492653	0.373699		OT1C000266	68.7966	47.4489	24.7615	35.8077	82.5368
OT1D000865	0.0296067	0.142	0.370798	0.127295	0.456049		OT1C000222	0.0104517	0.262711	0.200532	0.459909	0.184875		OT1C000269	10.4801	0.593276	0.318419	0.860055	0.447951
OT1D000871	3.8864	6.29088	6.4929	9.49282	8.10817		OT1C000223	0.0124803	0.081287	0.079475	0.134004	0.164858		OT1C000272	2.10078	0.426717	0.465209	1.24504	1.91363
OT1D000904	1.1394	1.78196	1.41281	2.70528	1.87444		OT1C000225	0.0894853	0.229048	0.103894	0.187199	0.466037		OT1C000283	0.460712	0.586694	0.875727	1.22513	2.18794
OT1D000941	1.08253	0.156208	0.762353	0.580671	0.86654		OT1C000255	0.180822	0	0.0528947	0.293461	0		OT1C000284	31.6438	12.7407	9.45823	10.4452	9.6708
OT1D000946	1.02393	0.452111	1.17901	0.736547	1.40668		OT1C000261	427.111	173.139	503.854	96.5954	183.898		OT1C000285	18.5548	7.35112	8.84535	12.7752	19.5835
OT1D000953	1.97755	2.97994	1.60308	1.97529	0.838957		OT1C000263	0.975524	6.31528	2.22023	1.99379	1.36265		OT1C000288	2.36856	5.88846	6.60146	8.87619	5.23918
OT1D000975	0.121427	0.0319293	0.0466243	0.01979	0.037912		OT1C000264	0.574047	0.613385	0.742991	1.3785	1.53857		OT1C000289	7.58137	0.0235027	0.121783	0.064782	1.75635
OT1D000985	0.0369597	0.207703	0.225299	0.491987	0.244633		OT1C000266	0.324856	0.34856	0.0556157	0.208977	0.468412		OT1C000290	0.533678	1.40881	1.41169	1.23177	0.89562
OT1D000992	0.683462	1.87819	0.942379	3.14024	0.976719		OT1C000267	3.43932	1.05832	2.96346	2.19628	1.03142		OT1C000298	16.9425	19.2228	24.1686	34.9736	84.5714
OT1D000996	0.287952	0.0339197	0.156533	0.168072	0.153865		OT1C000268	0.633885	0.274137	0.383301	0.289104	0.72904		OT1C000301	0.100383	0.188068	0.166603	0.107371	0.012373
OT1D001010	3.38688	4.5249	1.82354	3.40077	1.69053		OT1C000271	0.590925	0.643492	0.580733	1.75766	2.05145		OT1C000303	0.126078	0.023617	0.077231	0.338281	0.059181
OT1D001014	2.80569	3.92254	1.44334	3.58978	1.3652		OT1C000272	0.195246	0.007016	0.272257	0.664945	0.099245		OT1C000305	0.504822	1.1373	1.09225	0.902464	0.710691
OT1D001025	4.51483	6.52472	14.3481	11.4049	26.4349		OT1C000284	12.1053	12.6722	12.7894	6.06415	2.77975		OT1C000308	3.44899	3.64338	2.81303	1.1654	2.03702
OT1D001026	4.72178	3.87404	6.4332	4.34569	11.1565		OT1C000286	0	0.10378	0.19448	0.102645	0.0739657		OT1C000309	0.346581	0.0296507	0.10309	0	0.03322
OT1D001029	0.534697	0.190207	1.38899	8.06443	4.96341		OT1C000296	1.02029	0.478759	0.680087	1.94282	2.55363		OT1C000310	9.35867	6.69212	2.29541	1.57401	2.54671
OT1D001030	0.70453	0.138413	1.73856	3.55757	6.18387		OT1C000298	50.3867	38.7597	24.4205	63.801	27.7588		OT1C000311	12.0519	1.25016	0.46858	0.620158	2.5706
OT1D001037	3.4999	16.9934	9.35714	3.7726	4.06521		OT1C000303	0.126963	0.210147	0.157257	0.376836	0.082086		OT1C000324	0.309178	0.333313	0.566112	0.655497	0.660919
OT1D001038	9.54703	19.081	19.2817	13.6446	20.0159		OT1C000305	7.84299	7.56193	7.94402	4.34081	11.0899		OT1C000325	0.0799937	0.135304	0.139068	0.268891	0.183659
OT1D001057	0.571872	0.305395	0.20891	0.150367	0.0238733		OT1C000306	8.8164	7.97819	5.10811	3.7524	4.5408		OT1C000337	1.26756	0.387324	1.03018	0.786521	1.1242
OT1D001061	0.66595	0.795143	0.866044	2.33951	2.39124		OT1C000316	0.441122	0.583406	1.20232	0.145664	0.233429		OT1C000338	0.549124	1.12836	1.38083	1.94611	0.783917
OT1D001068	1.45771	4.28243	1.36549	4.53264	1.5927		OT1C000317	0.467656	0.397958	0.441574	0.2849	0.237974		OT1C000339	0.0920977	1.6211	1.81414	3.29519	0.720168
OT1D001070	1.87899	1.58616	1.91521	0.918528	1.8116		OT1C000318	131.709	120.103	98.3643	101.316	56.7615		OT1C000341	1.41037	0.571322	0.66921	0.533594	1.15461
OT1D001074	65.1115	34.7208	42.8182	69.7839	69.2994		OT1C000324	0.247297	0.129055	0.449735	0.217229	0.026541		OT1C000342	0.307288	0.277529	0.125433	0.267959	0.315772
OT1D001078	1.01877	0.741818	1.35132	1.55448	2.10066		OT1C000325	0.025438	0.0685047	0.0734617	0.051524	0		OT1C000343	2.30168	8.07576	5.47906	5.46826	4.72994
OT1D001109	0.312301	0.531595	0.53842	0.865488	0.463706		OT1C000334	0.502053	0.077764	0.520363	0.0450973	0.135264		OT1C000345	0.979008	2.3536	2.16755	1.40083	0.59497
OT1D001125	7.82762	5.82255	7.40544	3.21983	5.99156		OT1C000339	0.0436727	0.112844	0.068987	0.0878793	0.44456		OT1C000348	13.026	33.6606	24.6429	28.1707	13.766
OT1D001126	0.0887683	0.133083	0.358927	0.285679	0.49702		OT1C000341	1.44409	0.880441	1.5424	1.04246	0.278266		OT1C000353	4.50008	1.98018	0.840693	2.51424	1.53739
OT1D001127	1.67527	0.813439	0.987179	1.68365	1.83213		OT1C000345	0.494309	1.23255	0.754	0.898935	1.22917		OT1C000354	5.05681	0.773671	0.504008	0.870231	0.879039
OT1D001129	3.44522	8.43999	7.93394	12.6495	9.30659		OT1C000348	27.7155	359.315	205.807	303.174	420.077		OT1C000358	0	0.303896	0.357573	0.193662	0
OT1D001130	2.70489	1.74629	1.81302	0.933698	1.73311		OT1C000354	0.537831	0.668574	0.454269	0.604295	0.295539		OT1C000361	0.60756	0.141996	0.144953	0.183538	0.895795
OT1D001134	0.114043	0.39351	0.141981	0.308752	0.194036		OT1C000355	29.2374	18.8222	16.8758	25.9602	19.8645		OT1C000363	0.482394	0	0.179212	0.0258013	0.155946
OT1D001140	0.145371	0.014573	0.152716	0.111788	0.182462		OT1C000358	9.01125	3.89494	4.78522	5.77606	5.37359		OT1C000364	8.62878	2.75239	4.55704	2.10799	6.62972
OT1D001142	5.45588	4.30789	4.94963	13.8606	7.72602		OT1C000359	4.8433	3.43794	3.53212	3.01614	2.01819		OT1C000365	0.106881	0	0.103506	0	0
OT1D001146	1.06507	2.91372	1.51223	0.757015	0.586805		OT1C000367	2.82126	0.828116	1.1725	0.714176	1.55835		OT1C000367	0.0188997	0.162333	0.263536	0.901869	1.04968
OT1D001147	4.23258	1.93688	4.60391	9.15756	7.32419		OT1C000374	0	0.159437	0.393617	0	0.0470723		OT1C000386	0.113582	0.0606603	0.167035	0	0.20864
OT1D001150	1.39165	1.8554	2.74109	2.62718	3.09138		OT1C000377	1.95713	1.20149	1.6058	3.22523	1.756		OT1C000398	1.18993	0.425296	1.01511	0.536472	1.55256
[truncated: 33,003 more rows]

## Sheet: Supplemantal Table 4
Supplementary table 4. KEGG function enrichment of DEGs.
KEGG_seed
Term Name	MainClass	GeneHitsInSelectedSet	AllGenesInSelectedSet	GeneHitsInBackground	AllGenesInBackground	p-value	enrichFactor	GeneListInSelectedSets	corrected p-value(BH method)
A09190 Not Included in Pathway or Brite	A09190 Not Included in Pathway or Brite	920	9524	2303	33897	0	1.42179	[OT7A003937, OT2C001416, OT1C002469, OT5D006360, OT6A002326, OT2C002986, OT1A005675, OT1C002468, OT2A004866, OT7A003930, OT1D006244, OT1D006002, OT2D006764, OT3D000262, OT1D006005, OT7D004505, OT7D004506, OT7D004501, OT5A004463, OT7D004502, OT1D006007, OT1D006006, OT7D000388, OT6A003889, OT7C004082, OT6A003888, OT6A003403, OT1A005446, OT7A001761, OT7A002851, OT1A006539, OT3C005050, OT1A005448, OT…	0
00199 Cytochrome P450	A09180 Brite Hierarchies	226	9524	442	33897	0	1.81982	[OT3C001139, OT6A000024, OT2A004744, OT2D006086, OT2A004748, OT6A006127, OT1A002602, OT1A005679, OT2A004746, OT1A002603, OT3A001517, OT6A002329, OT6A005032, OT4C006679, OT4C000214, OT4A006484, OT4C001548, OT5C004080, OT2C000554, OT7D003781, OT2C000555, OT3C001028, OT5D004075, OT2C000553, OT7A005568, OT1C002232, OT1A002975, OT1A002857, OT5C006260, OT7A001887, OT7A003382, OT3D000390, OT1D002457, OT…	0
00500 Starch and sucrose metabolism	A09100 Metabolism	287	9524	602	33897	0	1.69679	[OT5A004104, OT1A001636, OT7D003419, OT7A001073, OT4A003090, OT3C004653, OT6C003168, OT2D003010, OT3C004654, OT6A001593, OT4D003495, OT4D003012, OT7D000269, OT4D005796, OT5D004076, OT7C002581, OT5C004083, OT5A004919, OT7C004760, OT5C006382, OT5C006261, OT5C006383, OT4A001901, OT6C001431, OT2D004333, OT2D004694, OT7A002294, OT7C002587, OT6C005115, OT4C001314, OT4C001313, OT6C000109, OT4A003083, OT…	0
B 09110 Biosynthesis of other secondary metabolites	A09100 Metabolism	754	9524	1510	33897	0	1.7772	[OT2C002627, OT2C002625, OT2C002624, OT2A004502, OT6A000024, OT6A002200, OT1C000289, OT5D004185, OT6A004983, OT2A004748, OT6A004985, OT2A004746, OT6A004623, OT7A002963, OT6A004987, OT7A002964, OT7A002966, OT7A002967, OT4D002840, OT1D006368, OT4A003090, OT2D003010, OT7D005711, OT7D005712, OT4A005275, OT4A005272, OT7D004982, OT7A002737, OT4A007208, OT1C001025, OT2A003765, OT1A003148, OT7A001883, OT…	0
02000 Transporters	A09180 Brite Hierarchies	1129	9524	2888	33897	0	1.39136	[OT2A001594, OT6A003414, OT2A003776, OT5A004225, OT2A004622, OT2A003775, OT2A002448, OT7A002840, OT6A005831, OT2A001357, OT2A002447, OT2A003535, OT4C003161, OT7A002844, OT2A003539, OT7D004509, OT3D003532, OT5C004534, OT6C000699, OT6D002044, OT6C005903, OT7D002568, OT4A005030, OT6A002558, OT2A002434, OT4A006117, OT2A001584, OT1A004119, OT3C005291, OT1C003320, OT7A003702, OT4C003172, OT4A001900, OT…	0
00195 Photosynthesis	A09100 Metabolism	146	9524	185	33897	0	2.80881	[OT1A003771, OTunanchor002708, OT2C002349, OT4A006009, OT1D003528, OT2A001232, OT4D005031, OT2A001634, OT2C002342, OT2C002220, OT6A004185, OT6C005229, OTunanchor002316, OT3C004934, OT4D006402, OT5A005152, OT1D003257, OTunanchor002718, OT5D002168, OT7D003259, OT7C000856, OT7D003258, OT6A001621, OTunanchor002719, OT4D002706, OT7C002180, OT6D001985, OTunanchor002683, OT6C002403, OT7D006936, OTunanch…	0
B 09191 Unclassified: metabolism	A09190 Not Included in Pathway or Brite	805	9524	1859	33897	0	1.5412	[OT7A003937, OT2C001416, OT1C002469, OT5D006360, OT2C002986, OT1A005675, OT1C002468, OT1D006244, OT1D006002, OT2D006764, OT3D000262, OT1D006005, OT7D004505, OT7D004506, OT7D004501, OT5A004463, OT7D004502, OT1D006007, OT1D006006, OT6A003889, OT6A003888, OT6A003403, OT1A005446, OT7A001761, OT7A002851, OT1A006539, OT3C005050, OT1A005448, OT1C000290, OT3C005054, OT4D002950, OT6C002882, OT2D003000, OT…	0
B 09106 Metabolism of other amino acids	A09100 Metabolism	391	9524	934	33897	0	1.48995	[OT6A003414, OT6D003250, OT4C003282, OT4A003090, OT2D003010, OT7A000794, OT2A003406, OT4A001901, OT2D004694, OT1D006016, OT2D004573, OT4A003083, OT4D007193, OT6A005619, OT7A002507, OT7A002508, OT6A003434, OT4A006466, OT5A005895, OT7A002624, OT4D003831, OT2D005772, OT4C001087, OT5D006387, OT3D000487, OT4A007671, OT1D001811, OT3A003961, OT6A003787, OT4A006579, OT4D007187, OT6A004754, OT4D007180, OT…	0
A09100 Metabolism	A09100 Metabolism	3308	9524	8948	33897	0	1.31577	[OT5A005319, OT7A001518, OT6A003414, OT3A003818, OT4C002077, OT7D004982, OT2A001340, OT4A007208, OT1C001146, OT4D002706, OT3A003823, OT3C005296, OT3C005295, OT4A001901, OT5C004521, OT2D002154, OT2D002153, OT2D002156, OT2D003486, OT2D002155, OT2D002150, OT2D002152, OT5C005851, OT2D002151, OT3D004639, OT3D004638, OT3D004637, OT1A004591, OT2D002158, OT2D002157, OT3D004634, OT2D002159, OT2A001377, OT…
00196 Photosynthesis - antenna proteins	A09100 Metabolism	103	9524	108	33897	0	3.39434	[OT3A001911, OT5D003932, OT7C004931, OT6A004220, OT2D000540, OT6A000411, OT2C000953, OT6A000412, OT6A000410, OT5A002178, OT7A002454, OT5C005055, OT7D001405, OT5D001368, OT2D002154, OT3D001002, OT3C003274, OT7D001406, OT2D002153, OT2D002156, OT3D003023, OT2D002155, OT3D003024, OT2D002150, OT7C002741, OT2D002152, OT2D002151, OT6C004828, OT2D002158, OT2D002157, OT2D002159, OT1A003870, OT1A006866, OT…	0
B 09102 Energy metabolism	A09100 Metabolism	471	9524	1049	33897	0	1.59804	[OT5A005438, OT4A006009, OT4A006369, OT2A001232, OT4A006002, OT7D003778, OT7C000856, OT1A003020, OT4A005027, OT2A000255, OT4D002706, OT5A002178, OT2D002154, OT1D005166, OT3D001002, OT2D002153, OT3D004993, OT2D002156, OT2D002155, OT6C002403, OT2D002150, OT6C001434, OT7D006936, OT2D002152, OT2D002151, OT5D006015, OT6C004828, OT5D006016, OT5D006014, OT2D002158, OT4A006230, OT2D002157, OT5D006017, OT…	0
99980 Enzymes with EC numbers	A09190 Not Included in Pathway or Brite	573	9524	1335	33897	0	1.52762	[OT2C001416, OT6A000029, OT1C002469, OT5D006360, OT4A006008, OT6A001599, OT2A000141, OT2C003713, OT2C002986, OT1C001016, OT1C002468, OT7A002963, OT1D000819, OT2A002326, OT7A002964, OT6A004625, OT7A002966, OT2D006764, OT3D000262, OT5C004651, OT7D004505, OT7D004506, OT7D004501, OT7D004502, OT3D004986, OT6A003889, OT5A004118, OT6A003888, OT6A003403, OT1D000829, OT1A005446, OT1D005280, OT1C001021, OT…	0
00194 Photosynthesis proteins	A09180 Brite Hierarchies	249	9524	293	33897	1.11022e-16	3.02464	[OT4A006009, OT1D003528, OT2A001232, OT6A004185, OT6C005229, OTunanchor002316, OT4D006402, OT2D000540, OT7C000856, OT4D002706, OT5A002178, OT5C005055, OT5D001368, OT2D002154, OT3D001002, OT2D002153, OT6D001985, OT2D002156, OT2D002155, OTunanchor002683, OT6C002403, OT2D002150, OT7D006936, OT4C003611, OT2D002152, OT2D002151, OT6C004828, OT4C003614, OT2D002158, OT4A006230, OT2D002157, OT1A003140, OT…	2.01548e-15
00940 Phenylpropanoid biosynthesis	A09100 Metabolism	454	9524	816	33897	2.22045e-16	1.98019	[OT2C002627, OT2C002625, OT2C002624, OT6A000024, OT6A002200, OT1C000289, OT5D004185, OT6A004983, OT2A004748, OT6A004985, OT2A004746, OT7A002963, OT6A004987, OT7A002964, OT7A002966, OT7A002967, OT4D002840, OT1D006368, OT7A002737, OT4A007208, OT2A003765, OT2A003767, OT7A003820, OT2A002557, OT2A003766, OT4C005593, OT4C005594, OT6A005703, OT7A001887, OT7A002736, OT7D004519, OT3D004639, OT3D004638, OT…	3.74304e-15
B 09103 Lipid metabolism	A09100 Metabolism	586	9524	1567	33897	2.22045e-16	1.33098	[OT1A006642, OT1A005431, OT2C003834, OT3A001632, OT5A004346, OT2C000320, OT3A001517, OT6A002329, OT5C001265, OT1D006365, OT4C002077, OT4C006679, OT4D002968, OT7D004504, OT4A005393, OT7A002738, OT1A003144, OT6A000257, OT7D001481, OT2A002310, OT2A004737, OT7A001641, OT7A001883, OT1C002232, OT1A006658, OT6A004857, OT3D000390, OT5C003434, OT5C005851, OT5C003796, OT4D007288, OT6C003856, OT1A004591, OT…	3.74304e-15
00999 Biosynthesis of various plant secondary metabolites	A09100 Metabolism	142	9524	276	33897	3.33067e-16	1.83114	[OT4A006649, OT7D004065, OT2C003439, OT2A002048, OT6A005438, OT5A001636, OT4A001119, OT4A002605, OT4A002604, OT5D005715, OT4C001020, OT3D005158, OT4C001021, OTunanchor000011, OT4A003090, OT3C004653, OT2D003010, OT3C004654, OT5D006401, OT4D003495, OT4A003131, OT4D003012, OT4D005436, OT2A003000, OT7C002581, OT7A001884, OT1D002290, OT4A001901, OT7D002616, OT4C006841, OT5C004366, OT2D004694, OT7C0054…	4.91274e-15
00480 Glutathione metabolism	A09100 Metabolism	198	9524	425	33897	5.55112e-16	1.65813	[OT4A003415, OT6A003414, OT6D003250, OT4C003282, OT4A004747, OT4A003416, OT4D005671, OT3D000820, OT5A000796, OT7D006133, OT3A002055, OT5A000797, OT7A000794, OT2A003406, OT5A000799, OT1D006016, OT4C004948, OT4D007193, OT6A003434, OT3C000026, OT4A006903, OT4D003831, OT2D005772, OT2D007158, OT6A004088, OT4C000551, OT3D000487, OT6A003787, OT4A006579, OT4D007187, OT6A004754, OT4D007180, OT5C005756, OT…	7.70625e-15
03000 Transcription factors	A09180 Brite Hierarchies	663	9524	1815	33897	9.99201e-16	1.30011	[OT6A004628, OT1C001259, OT1C002108, OT5D004063, OT2C003951, OT4C005341, OT6A005716, OT2D003131, OT7D003410, OT6D003011, OT7D000142, OT3D003657, OT5A001072, OT2D003139, OT7D003655, OT5D006132, OT4D007042, OT2A003642, OT5A005687, OT1A006655, OT4D002949, OT2C001521, OT2A001105, OT2D003121, OT5C000287, OT2D002273, OT2D003120, OT6C001554, OT2D005780, OT7D005723, OT4A006355, OT2C000309, OT7D001247, OT…	1.31006e-14
00460 Cyanoamino acid metabolism	A09100 Metabolism	137	9524	270	33897	2.55351e-15	1.80592	[OT5A001636, OT4A002605, OT4A002604, OT1C001090, OT2C004084, OT4C001020, OT4C001021, OT4A003090, OT3C004653, OT2D003010, OT3C004654, OT4D003495, OT4D003012, OT2D002961, OT2A003000, OT7C002581, OT1D002290, OT4A001901, OT4C006841, OT5C004366, OT2D004694, OT7C002587, OT5C004368, OT6C000745, OT5C002988, OT4A003083, OT7A002507, OT7A002508, OT3C000026, OT4A006466, OT2C000140, OT4A001219, OT2A002627, OT…	3.17173e-14
99981 Carbohydrate metabolism	A09190 Not Included in Pathway or Brite	105	9524	191	33897	4.55191e-15	1.95658	[OT2A003133, OT1A005675, OT4A004981, OT4A004982, OT6D001909, OT5C003047, OT1D006244, OT1D006002, OT1D006005, OT1D006007, OT1D006006, OT5A004062, OT5A004061, OT1C002911, OT4A004732, OT1C002755, OT1C002910, OT4A005545, OT4A004731, OT7D000829, OT1A000438, OT4A004978, OT1A000439, OT3C003030, OT4A004979, OT2C003261, OT1C002907, OT2D003005, OT7D007035, OT7D007037, OT4A003916, OT7A002863, OT6A005736, OT…	5.37126e-14
00941 Flavonoid biosynthesis	A09100 Metabolism	111	9524	210	33897	3.34177e-14	1.88125	[OT3A000264, OT6A000024, OT3A000387, OT6A002200, OT2C001254, OT6C003440, OT7A002963, OT7A002964, OT7A002966, OT7A002967, OT4D002840, OT7D005711, OT7D005712, OT4D006760, OT2A004060, OT4C000214, OT5A005153, OT4C001548, OT7D004982, OT2A004057, OT4A007208, OT1C001025, OT2A004059, OT3C001662, OT5C005170, OT1A002975, OT4A002437, OT5C006260, OT5D003824, OT6C001033, OT5D003948, OT5D005201, OT2D001866, OT…	3.75551e-13
00073 Cutin, suberine and wax biosynthesis	A09100 Metabolism	82	9524	144	33897	3.71703e-13	2.02672	[OT5A000301, OT5D003370, OT6A001794, OT7A002520, OT1C000483, OT6A000305, OT6A002329, OT5C006439, OT5C005301, OT4A007653, OT2C004338, OT7D005439, OT4D003573, OT1A003171, OT5D003531, OT2A002031, OT2C003989, OT5C005172, OT2C003981, OT1C002232, OT2C003064, OT3C005130, OT6C002084, OT1D003023, OT6C005435, OT5C003434, OT5C000564, OT4D006398, OT5C003836, OT5A004395, OT6C003856, OT6D001740, OT1A006253, OT…	3.98736e-12
00945 Stilbenoid, diarylheptanoid and gingerol biosynthesis	A09100 Metabolism	91	9524	178	33897	7.06007e-11	1.81955	[OT3A000264, OT6A002767, OT6A000024, OT6A002200, OT2C001254, OT6C003440, OT6A004623, OT7A002963, OT5A004829, OT7A002964, OT7A002966, OT7A002967, OT4D002840, OT7D000226, OT5C005789, OT3C004730, OT4A007653, OT7D005711, OT4D006760, OT7D005712, OT4C001742, OT4D003573, OT4A005275, OT7D001797, OT5C003807, OT4A005272, OT5A005153, OT4C001548, OT4A007208, OT1A006056, OT2A000298, OT7A002256, OT5C005170, OT…	7.24425e-10
B 09183 Protein families: signaling and cellular processes	A09180 Brite Hierarchies	1918	9524	6114	33897	2.44605e-10	1.11652	[OT7A001518, OT6A003414, OT4D002717, OT7A002840, OT2A001357, OT2A003535, OT7A002844, OT2A003539, OT7D004509, OT1D006247, OT1D004069, OT5C004534, OT4A005032, OT6D002044, OT4A005030, OT6A002558, OT4A005027, OT4A007687, OT5D006131, OT1A004119, OT1C003321, OT3C005291, OT1C003320, OT1C000296, OT3A003829, OT7A003702, OT4A001900, OT4C006443, OT1D004074, OT2D003481, OT2D005661, OT7D004996, OT4A007685, OT…	2.40528e-09
00591 Linoleic acid metabolism	A09100 Metabolism	42	9524	66	33897	1.94425e-09	2.26489	[OT4A002568, OT4A002964, OT4D003371, OT4A003773, OT4A002969, OT5A001718, OT4A002966, OT4A002569, OT4A002965, OT4A002968, OT6A000525, OT3C004153, OT6C004016, OT4D003372, OT4D002968, OT2D002267, OT4D003036, OT7D006468, OT1C000035, OT4A002971, OT4D003360, OT4A002970, OT7A001641, OT6C003450, OT6C003451, OT1C002375, OT5A000579, OT4D003369, OT7C001556, OT1D005140, OT2D001743, OT6A000032, OT2D001745, OT…	1.83537e-08
B 09101 Carbohydrate metabolism	A09100 Metabolism	824	9524	2474	33897	2.12529e-09	1.18541	[OT7A001518, OT4D001629, OT3A003818, OT7D003419, OT4C003166, OT4A003090, OT2D003010, OT7D001472, OT1A003020, OT1A002176, OT4A005027, OT1A002179, OT4A001901, OT5C004521, OT6C003731, OT2D004333, OT1D005166, OT1D006254, OT1D006018, OT1D006017, OT3C000847, OT4A003083, OT1A002140, OT1A004328, OT7A001532, OT3C005043, OT5C002133, OT6A001252, OT2D006503, OT5A001189, OT3A003606, OT2A002699, OT3C003092, OT…	1.92911e-08
B 09105 Amino acid metabolism	A09100 Metabolism	535	9524	1540	33897	3.45404e-09	1.23645	[OT5A005319, OT3C000964, OT6A003414, OT2A004502, OT5D006240, OT3A003818, OT4C003282, OT6C001541, OT4C004253, OT6C001544, OT6C002753, OT6C001542, OT5A001075, OT3D002446, OT7D003778, OT7A001406, OT7A003827, OT2A003765, OT1A003148, OT2C001521, OT2A003767, OT2A001105, OT2A003766, OT7A001404, OT3C005296, OT4D001980, OT2D003486, OT1D006254, OT4C005599, OT2D005780, OT6C003856, OT7D000278, OT6A005619, OT…	3.01909e-08
00710 Carbon fixation in photosynthetic organisms	A09100 Metabolism	98	9524	212	33897	1.38183e-08	1.64525	[OT7A003535, OT5A000549, OT4C002870, OT1C001807, OT5D003891, OT4A006002, OT5D003892, OT1D001991, OT1A003020, OT4A005027, OT7D004072, OT6C005877, OT1D005166, OT4D000252, OT1A006091, OT4D000251, OT5D006015, OT5D006016, OT4A006077, OT3C005219, OT5D006014, OT4C000504, OT5D006017, OT5D006018, OT1A002140, OT7D005651, OT6A005731, OT6A005732, OT6A005733, OT6A005734, OT6A005735, OT5A000645, OT4C000390, OT…	1.16469e-07
01004 Lipid biosynthesis proteins	A09180 Brite Hierarchies	152	9524	372	33897	7.09791e-08	1.45426	[OT1C000567, OT5A002325, OT2C003315, OT5A006005, OT1A002841, OT6C005100, OT1A000546, OT2A002727, OT2C002186, OT5D000146, OT5C001265, OT3D000782, OT6C002359, OT4C003962, OT4A004340, OT7C003608, OT7D004504, OT1D006649, OT4A005393, OT2D001355, OT5D000149, OT2A001194, OT5D000302, OT2D000922, OT4A007722, OT7D006493, OT7A001883, OT2C005071, OT5A001009, OT6A004857, OT3D000790, OT7C003435, OT4D000376, OT…	5.77623e-07
03032 DNA replication proteins	A09180 Brite Hierarchies	230	9524	607	33897	8.75691e-08	1.34859	[OT1A004342, OT5C001939, OT1A005557, OT7A001992, OT4D000661, OT6D002601, OT1A002719, OT7C003322, OT6D003013, OT5C000731, OT5C000852, OT2D000425, OT1D001595, OT3A002042, OT7D006125, OT5D001114, OT1A005688, OT1C000970, OT2D000405, OT4D007042, OT2C000310, OT1A003148, OT2C001521, OT1A002613, OT6C003297, OT2A001105, OT2A001900, OT7C000048, OT2D005780, OT6C003739, OT6D003122, OT4D004456, OT5C000727, OT…	6.88877e-07
00062 Fatty acid elongation	A09100 Metabolism	107	9524	247	33897	2.03593e-07	1.5418	[OT1A005431, OT1C000567, OT4A004503, OT5A004346, OT6A006407, OT2A002727, OT6C002075, OT4D002685, OT7A002560, OT6C002359, OT4A004340, OT1D005435, OT2D001355, OT5A001521, OT1A003144, OT4A007722, OT4A002278, OT7D006493, OT2A004737, OT7A002576, OT7A002577, OT1A000953, OT7D000559, OT7A002571, OT4C006727, OT1A004591, OT7D000555, OT5D000794, OT1D000834, OT3A000562, OT1A006225, OT1A000759, OT4C005323, OT…	1.54993e-06
00906 Carotenoid biosynthesis	A09100 Metabolism	51	9524	97	33897	3.20506e-07	1.87129	[OT1A004104, OT7A000549, OT2D006644, OT2D002206, OT6A002085, OT5A006000, OT4C003726, OT2A001340, OT2A002396, OT3C001869, OT2A003485, OT5C004080, OT5D004075, OT2D007162, OTunanchor001194, OT4D005625, OT3D004675, OT2D006115, OT4D002596, OT6D001506, OT3D003261, OT4C004228, OT3D002017, OT4D001304, OT2D000772, OT6C005836, OT6C005838, OT5A004921, OT2A001850, OT2C003456, OT7A001013, OT4A000845, OT2D0033…	2.36373e-06
04016 MAPK signaling pathway - plant	A09130 Environmental Information Processing	232	9524	624	33897	4.32585e-07	1.32326	[OT2C004927, OT1C002108, OT5A000661, OT6A001915, OT4C003160, OT2D002286, OT3C005066, OT4C005343, OT1D001352, OT7D003652, OT2D003934, OT6D000541, OT1D002565, OT7D003655, OT7D003654, OT1A002176, OT1A002179, OT3A003827, OT1A006538, OT5C006144, OT1A003942, OT1A001767, OT2C004141, OT6A005385, OT5C001379, OT1D006254, OT2A005263, OT4C006329, OT2C004828, OT3A003398, OT1D005050, OT2A004767, OT2D003353, OT…	3.09364e-06
B 09109 Metabolism of terpenoids and polyketides	A09100 Metabolism	238	9524	643	33897	4.61515e-07	1.31737	[OT1A001075, OT2A004744, OT1A004104, OT2D006086, OT5A001636, OT7A000549, OT1A000306, OT2D006644, OT2C004131, OT6A005032, OT3A001191, OT4D005797, OT4C003726, OT1D004986, OT4A006360, OT3A001192, OT2A001340, OT5C004080, OT1C001146, OT3C001028, OT1A000430, OT5D004075, OT2D007162, OT5C004400, OT6D001506, OT3C002100, OT6A005145, OT4A006112, OT1A007061, OT3C003438, OT6C003856, OT2D000772, OT3D001125, OT…	3.20346e-06
00130 Ubiquinone and other terpenoid-quinone biosynthesis	A09100 Metabolism	88	9524	197	33897	4.80651e-07	1.58986	[OT5A001115, OT3A000264, OT5A001116, OT6A000024, OT2A002048, OT2A001596, OT2C002585, OT6C003440, OT7A001558, OT2D006842, OT6C000174, OT4C002275, OT3C004851, OT2D006440, OT7D002969, OT4A007653, OT4C001544, OT6C000337, OT4A005792, OT4D003573, OT4C001548, OT6C001627, OT1C000259, OT7D003022, OT4D007683, OT1C000452, OT7A002377, OT7A003820, OT5D000399, OT4A001939, OT4C003930, OT7A002376, OT4D006398, OT…	3.24096e-06
00592 alpha-Linolenic acid metabolism	A09100 Metabolism	71	9524	154	33897	1.43755e-06	1.64089	[OT2C002823, OT3C001139, OT4A005115, OT1D005706, OT4A003773, OT2A002607, OT2D002486, OT1D006365, OT4D002120, OT4C006679, OT4C001345, OT6C004016, OT2D007099, OTunanchor000015, OT2D006606, OT2C002819, OT4D002128, OT4D002127, OT7D000195, OT2A002310, OT2A004532, OT7C001293, OT7A001641, OT3D005161, OT4A001700, OT5C005851, OT5D005201, OT7D000198, OT3D004239, OT4D004136, OT4D003642, OT4A001697, OT4A0016…	9.42392e-06
00330 Arginine and proline metabolism	A09100 Metabolism	80	9524	183	33897	4.30681e-06	1.5559	[OT1C002868, OT5A004822, OT4D001907, OT6C006430, OT1A002802, OT4C003282, OT6A004669, OT4A001439, OT1D005675, OT4C004253, OT7A005871, OT5C004974, OT4D004021, OT5D006049, OT4A006044, OT7D003695, OT4C000897, OT5D006047, OT6C004417, OT4D004862, OT5D006052, OT5D005480, OT5D006050, OT5D006056, OT5D006054, OT1A005885, OT5A000078, OT3A002934, OT5C006265, OT2C005070, OT2A004809, OT4C000385, OT3C002100, OT…	2.74705e-05
00360 Phenylalanine metabolism	A09100 Metabolism	87	9524	203	33897	4.47969e-06	1.52533	[OT7D004462, OT7D004463, OT4D001907, OT2A004502, OT2A002048, OT2D002914, OT2D002913, OT2D002916, OT2D002915, OT7A001558, OT4A001439, OT2D006842, OT2C004691, OT2C004692, OT6C000174, OT4C004253, OT7A005871, OT4C001544, OT7D003695, OT4C000897, OT5D003013, OT7A005190, OT7A005192, OT6C001627, OT5D005480, OT2A003044, OT2A003043, OT6A000772, OT2A003765, OT6A002599, OT6A002598, OT1A003148, OT7A002377, OT…	2.78213e-05
00630 Glyoxylate and dicarboxylate metabolism	A09100 Metabolism	102	9524	249	33897	8.07897e-06	1.45795	[OT2C003798, OT5D006240, OT2A000145, OT5A000308, OT3A003818, OT2D006124, OT1D001196, OT1C001807, OT4C000973, OT6D001471, OT2C005229, OT2D003814, OT6A002041, OT5D000302, OT5A001009, OTunanchor002040, OT7D000713, OT4D000252, OT4D000251, OT1D006254, OT5D006015, OT5D006016, OT5D006014, OT3D002733, OT5D006017, OT3C003959, OT5D006018, OT6A000202, OT6A005731, OT2C000023, OT6A005732, OT6A005733, OT6A0057…	4.88881e-05
B 09181 Protein families: metabolism	A09180 Brite Hierarchies	1743	9524	5732	33897	1.17017e-05	1.08226	[OT2C004927, OT5D003095, OT2A000023, OT3A001632, OT1A004104, OT2A000022, OT1A004587, OT5A004465, OT2D003011, OT4C005106, OT4C005108, OT7D004504, OT6C001304, OT3D004622, OT4A005029, OT2C000554, OT2C000555, OT2C000553, OT1A004114, OT4D002706, OT3C005296, OT4C005591, OT2A003528, OT2D002154, OT5D000830, OT2D002153, OT5D000831, OT2D002156, OT5D000832, OT2D002155, OT2D002150, OT5C005850, OT4C005599, OT…	6.90401e-05
00250 Alanine, aspartate and glutamate metabolism	A09100 Metabolism	71	9524	162	33897	1.29955e-05	1.55986	[OT1A005279, OT5A000308, OT2D003093, OT4C006076, OT4C006598, OT7C003721, OT6C005428, OT1D005311, OT7A005871, OT5C000851, OT5D003891, OT7D003695, OT2C005229, OT3D002724, OT5A001075, OT5D003892, OT7D002885, OT1D000229, OT6A001787, OT4A002756, OT3C005296, OT6C003051, OT5D000554, OT7C001731, OT5D000154, OT5C003875, OT4C005599, OT5D005927, OT5D006456, OT1A006025, OT5A004767, OT5A004765, OT5A004764, OT…	7.48033e-05
99988 Secondary metabolism	A09190 Not Included in Pathway or Brite	14	9524	18	33897	1.7288e-05	2.7682	[OT4D007281, OT4D007280, OT4D007283, OT4A007249, OT4A007248, OT4D006011, OT4A007247, OT4D006010, OT4D006009, OT4A007246, OT4D006012, OT4A007244, OT4A007243, OT4D006014]	9.71423e-05
04075 Plant hormone signal transduction	A09130 Environmental Information Processing	357	9524	1075	33897	0.000107956	1.18196	[OT5A000661, OT4A004509, OT2A003778, OT6A004501, OT6A001915, OT3D003093, OT4C003160, OT3C005066, OT7C002359, OT7C000974, OT4C005343, OT3C003446, OT1D001234, OT7D003652, OT2D003934, OT4D002723, OT2C004813, OT2D001872, OT4D002720, OT6D001994, OT7D003654, OT7A001529, OT4D007165, OT2A000499, OT3A003827, OT1A006538, OT1A003942, OT6C004023, OT1A001767, OT6A005385, OT6C001312, OT2D002273, OT6D003121, OT…	0.000592501
00270 Cysteine and methionine metabolism	A09100 Metabolism	135	9524	367	33897	0.00017365	1.30921	[OT4A006649, OT2A002048, OT6C006430, OT7A005953, OT6A005438, OT4C003282, OT6C001541, OT5D005715, OT3D005158, OTunanchor000011, OT1D005432, OT3D004341, OT6C001544, OT3D004340, OT6C001542, OT4C006952, OT1C001807, OT6D002684, OT5C000731, OT3D000820, OT6D002681, OT6D002682, OT6C004417, OT7D003778, OT4D005436, OT4A002830, OT7A003827, OT3A003269, OT6A003248, OT1C000970, OT6A003247, OT2C001521, OT2A0011…	0.000931393
00052 Galactose metabolism	A09100 Metabolism	103	9524	269	33897	0.000181111	1.36278	[OT1A006400, OTunanchor001619, OT3C000966, OT6C002470, OT1C002581, OT2C002182, OT6C002475, OT7A001073, OT6C002474, OT6A005550, OT7D006409, OTunanchor000416, OT4D005796, OTunanchor000418, OT2D000806, OT2D000807, OT6A001742, OT7D002175, OT2A001189, OT2D000809, OT5C006382, OT5C006383, OT6C001431, OT2D004333, OTunanchor000428, OT7D006980, OT2A004489, OT1A004328, OT1A000249, OT7A001093, OT3D003873, OT…	0.000949828
00860 Porphyrin metabolism	A09100 Metabolism	62	9524	148	33897	0.000212298	1.49098	[OT6A001676, OT5A005679, OT3C001775, OT4D006165, OT1C002384, OT3C001695, OT7A001438, OT6A005074, OT5D000545, OT4D002682, OT1D001074, OT1D001151, OT3D002329, OT5A001351, OT3D002646, OT5D006520, OT4A003131, OT6A002282, OT3D001314, OT5D000628, OT3C005295, OT5C004840, OT3C003152, OT5C006268, OT7C001893, OT6A006312, OT3D002294, OT3C002743, OT5D004830, OT4D007446, OT3D001125, OT6D001103, OT3A002022, OT…	0.00108918
01040 Biosynthesis of unsaturated fatty acids	A09100 Metabolism	51	9524	117	33897	0.000236588	1.55141	[OT1C000567, OT1A006448, OT2A002727, OT6C002359, OT4A004340, OT4A006685, OT1D006649, OT4A005393, OT2D001355, OT1C002437, OT2D004807, OT3A000114, OT4A007722, OT7D006493, OT2C003741, OT6A005624, OT3A000116, OT2D002594, OT1A004591, OT1C000665, OT1A001251, OT6A000764, OT3A000562, OT1C000664, OT1C000663, OT6A004444, OT1A000759, OT7A005097, OT5C004078, OT4D007715, OT3C005369, OT4C001648, OT6A002810, OT…	0.00118798
00944 Flavone and flavonol biosynthesis	A09100 Metabolism	8	9524	9	33897	0.000261747	3.16366	[OT6C001033, OT3D000082, OT7C001893, OT5D005580, OT1A007259, OT7D004371, OT5A001448, OT3A001192]	0.00128692
A09130 Environmental Information Processing	A09130 Environmental Information Processing	559	9524	1759	33897	0.000265619	1.13107	[OT2C004927, OT1C002108, OT2A003778, OT6A004501, OT4C003161, OT4C003160, OT1C001250, OT2D002286, OT3C005066, OT7C000974, OT4C005343, OT7D003652, OT4D002723, OT2C004813, OT6C005903, OT7D003655, OT4D002720, OT7D003654, OT7A004916, OT7A001529, OT1A002176, OT4D007165, OT1A002179, OT3A003705, OT2A000499, OT3A003827, OT1A006538, OT3A003707, OT3A003702, OT4C005477, OT2D003481, OT5C001379, OT6C001312, OT…	0.00127931
00561 Glycerolipid metabolism	A09100 Metabolism	108	9524	287	33897	0.000278386	1.33932	[OT5A002325, OT3A001632, OT4A003773, OT1A002841, OT6C005100, OT1A000546, OT3C000163, OT6D000149, OT5C001265, OT6A005550, OT2C005103, OT7A005951, OT7C003608, OT3D002602, OT7D004504, OT5C003608, OT6D002565, OT6A001742, OT6A003127, OT2D000922, OT2C003144, OT1A006658, OT4A000018, OT1D002693, OT7C005457, OT3C002100, OT3D002733, OT3D002334, OT3C000726, OT1A002786, OT5A002945, OT5A004200, OT4A006100, OT…	0.00131398
00905 Brassinosteroid biosynthesis	A09100 Metabolism	29	9524	59	33897	0.000485111	1.74939	[OT2A004744, OT5A000387, OT5A004829, OT6A000646, OT6C004116, OT6A005032, OT2D000362, OT7D000502, OT3C005104, OT6D000109, OT7A001670, OT5C003941, OT7D006900, OT1D005339, OT5A005298, OT7D003974, OT5A004830, OT3C001028, OT1A000276, OT6A006536, OT7A002536, OT5C004446, OT5D003948, OT5C003935, OT2D000772, OT5C003937, OT3A001160, OT7D006435, OT4C002947]	0.00224483
00430 Taurine and hypotaurine metabolism	A09100 Metabolism	26	9524	52	33897	0.000671605	1.77956	[OT5D006062, OT2C003517, OT3C000026, OT5A005895, OT2D007152, OT1C001090, OT4C006598, OT1D005311, OT4C002550, OT5C000851, OT4C000376, OT5C005028, OT4D003154, OT1C000658, OT1D003797, OT5A000413, OT4A004499, OT6A005743, OT2C003442, OT6A005744, OT4A002756, OT7C001731, OT1D005763, OT2D004573, OT2D002356, OT1D005008]	0.00304805
00260 Glycine, serine and threonine metabolism	A09100 Metabolism	85	9524	223	33897	0.000737741	1.35661	[OT5A005319, OT5A004822, OT1D003408, OT5D006240, OT7A001312, OT3A003818, OT5A004949, OT7A001314, OT5D000463, OT6C000411, OT1D001196, OT4C002313, OT2D003814, OT4A003176, OT7C001349, OT7A003827, OT7D004473, OT5C006181, OT7D004232, OT1A001320, OT2A003961, OTunanchor002040, OT2A003606, OT7D002616, OT5D000554, OT2D004133, OT2D003486, OT4C000143, OTunanchor002127, OT6A005982, OT4C000145, OT4C005599, OT…	0.00328503
00904 Diterpenoid biosynthesis	A09100 Metabolism	50	9524	119	33897	0.000760059	1.49543	[OT1D001868, OT2A004583, OT2A001311, OT2A003059, OT2D006086, OT7A001233, OT5A004829, OT1A000306, OT2D003652, OT6D002008, OT3C005389, OT4D003573, OT2D003653, OT3D000101, OT1D004986, OT4A006360, OT7D007069, OT1C001146, OT3C001425, OT1A002015, OT7C000080, OT2D003683, OT2D003681, OT5D003948, OT4D004817, OT3A004033, OT6C003856, OT4D005148, OT3A001210, OT4A004328, OT4A004327, OT1C001277, OT2D002935, OT…	0.00332174
00943 Isoflavonoid biosynthesis	A09100 Metabolism	8	9524	10	33897	0.000983427	2.84729	[OT1A003243, OT6A000395, OT4A003162, OT4C000214, OT4D003573, OT6C003856, OT6A005889, OT2D002137]	0.0042198
A09150 Organismal Systems	A09150 Organismal Systems	386	9524	1202	33897	0.00101444	1.14294	[OT1A005431, OT2C004927, OT4D007172, OT1C002108, OT6A002446, OT5A004346, OT4D007174, OT5C005744, OT7D005711, OT7D005712, OT4A006485, OT2A002793, OT1A003144, OT1C001025, OT5D006132, OT2A004737, OT7A000439, OT3D000153, OT4A007443, OT5A005682, OT2D003126, OT2D003249, OT2C004828, OT1D000834, OT3A001410, OT3A000327, OT3C004070, OT3A000329, OT4C005323, OT6A005850, OT4A007794, OT2C003805, OT3D003995, OT…	0.00427513
B 09159 Environmental adaptation	A09150 Organismal Systems	386	9524	1202	33897	0.00101444	1.14294	[OT1A005431, OT2C004927, OT4D007172, OT1C002108, OT6A002446, OT5A004346, OT4D007174, OT5C005744, OT7D005711, OT7D005712, OT4A006485, OT2A002793, OT1A003144, OT1C001025, OT5D006132, OT2A004737, OT7A000439, OT3D000153, OT4A007443, OT5A005682, OT2D003126, OT2D003249, OT2C004828, OT1D000834, OT3A001410, OT3A000327, OT3C004070, OT3A000329, OT4C005323, OT6A005850, OT4A007794, OT2C003805, OT3D003995, OT…	0.00427513
03030 DNA replication	A09120 Genetic Information Processing	96	9524	260	33897	0.00119614	1.31413	[OT1A004342, OT4A000223, OT5C001939, OT1D004815, OT5D001629, OT2A000104, OT7A000827, OT5C004334, OT7C000450, OT4C002233, OT6C001983, OT2C004532, OT1D005472, OT5C001305, OT6D003013, OT3A003294, OT5C000852, OT3A002042, OT3D001435, OT6C000618, OT7D002523, OT1A005688, OT4D007042, OT1A003148, OT6D001939, OT1A002613, OT1C002277, OT6C003297, OT3A001963, OT6C002362, OT3A003625, OT2A001900, OT4A001548, OT…	0.00486705
00910 Nitrogen metabolism	A09100 Metabolism	52	9524	128	33897	0.0015047	1.44589	[OT5A000308, OT6A006006, OT2D003093, OT4A004505, OT2C004084, OT6C005428, OT5C005029, OT4C000973, OT3C003887, OT2C005229, OT3D002724, OT2D002961, OT3D002885, OT6A001787, OT2C003103, OT3D004356, OT6C001434, OT6C002566, OT5D005927, OT1A005082, OT1A005083, OT2D000899, OT6D002676, OT7D001688, OT3A003279, OT6A003238, OT3C001633, OT4A003510, OT6A003157, OT7A003753, OT2C000023, OT5C004158, OT6D000526, OT…	0.00601882
02010 ABC transporters	A09130 Environmental Information Processing	64	9524	164	33897	0.0015879	1.38892	[OT4A004501, OT3D002839, OT4C003161, OT7D002724, OT7C004531, OT7D001517, OT7C003049, OT3C003842, OT7D005679, OT2C004536, OT3D002844, OT6A002163, OT6C005903, OT3D002841, OT7A004916, OT3C003829, OT2A003600, OT3A003705, OT1C000099, OT3A003905, OT3A003707, OT1C000098, OT3A003702, OT2D003481, OT1D000194, OT3C003830, OT5C000641, OT6C003939, OT1D005765, OT4A006032, OT3C003837, OT7D006385, OT6A001214, OT…	0.00624575
B 09131 Membrane transport	A09130 Environmental Information Processing	64	9524	164	33897	0.0015879	1.38892	[OT4A004501, OT3D002839, OT4C003161, OT7D002724, OT7C004531, OT7D001517, OT7C003049, OT3C003842, OT7D005679, OT2C004536, OT3D002844, OT6A002163, OT6C005903, OT3D002841, OT7A004916, OT3C003829, OT2A003600, OT3A003705, OT1C000099, OT3A003905, OT3A003707, OT1C000098, OT3A003702, OT2D003481, OT1D000194, OT3C003830, OT5C000641, OT6C003939, OT1D005765, OT4A006032, OT3C003837, OT7D006385, OT6A001214, OT…	0.00624575
00960 Tropane, piperidine and pyridine alkaloid biosynthesis	A09100 Metabolism	49	9524	122	33897	0.00267009	1.42948	[OT6A002767, OT7D004781, OT2A002048, OT5A000662, OT3A000387, OT2C001254, OT7A001558, OT2D006842, OTunanchor001540, OT3D000782, OT7A005871, OT7D005711, OT7D005712, OT7D003695, OT7D004784, OT6C001627, OT1C001025, OT2A000298, OT7A002377, OT5C005170, OT4C004021, OT5D006738, OT4D000376, OT3D000790, OT4D000373, OT4D000374, OT1D005047, OT4C006328, OT7A002376, OT7D004952, OT5D005201, OT7D000353, OT7D0003…	0.0101636
04712 Circadian rhythm - plant	A09150 Organismal Systems	69	9524	183	33897	0.00299269	1.34196	[OT6A002767, OT4A001353, OT3A000387, OT2C001254, OT1A003931, OT2C004086, OTunanchor001540, OT3D003056, OT4C000255, OT7D000307, OT7D005711, OT7D005712, OT4A001471, OT4C000779, OT2A003095, OT2D002963, OT1C001025, OT2A000298, OT5D006132, OT4A004136, OT4D001936, OT7A004830, OT5D006738, OT3D000153, OT7A002331, OT2D005185, OT7D004952, OT7D002651, OT4D001823, OT5A003186, OT5A005682, OT6A003240, OT7C0017…	0.0112107
04090 CD molecules	A09180 Brite Hierarchies	44	9524	108	33897	0.00311173	1.45001	[OT4A004501, OT2C003517, OT6A001214, OT3D002839, OT3C000026, OT7A001137, OT3A003712, OT2A002705, OT4A004725, OT1C001090, OT7D002724, OT7C004531, OT7D001517, OT7C003049, OT7D004926, OT3C003842, OT7D005679, OT3D002844, OT6D001573, OT6A002163, OT6C005903, OT1C000658, OT3D002841, OT3A001144, OT7A004916, OT3C003829, OT3A003705, OT3A003905, OT3A003707, OT3A003702, OT3C004065, OT3D003046, OT2C005058, OT…	0.0114745
99999 Others	A09190 Not Included in Pathway or Brite	41	9524	100	33897	0.00368596	1.45924	[OT4A001113, OT5C006070, OT4A005712, OT7D001195, OT3C001830, OT5A005379, OT5A003355, OT7A003236, OT5C002298, OT5C004554, OTunanchor000592, OTunanchor000591, OT6A006089, OT1D006464, OT3D004067, OTunanchor001685, OT2C004113, OTunanchor001684, OT5D002507, OT5C000279, OT4C002755, OT5A003352, OT3A003096, OT4A005970, OT3C004913, OT4D001578, OT4A007130, OT5D001455, OT1A000097, OT1D000050, OT5A005380, OT…	0.0133829
B 09132 Signal transduction	A09130 Environmental Information Processing	495	9524	1595	33897	0.004345	1.10455	[OT2C004927, OT1C002108, OT2A003778, OT6A004501, OT4C003160, OT1C001250, OT2D002286, OT3C005066, OT7C000974, OT4C005343, OT7D003652, OT4D002723, OT2C004813, OT7D003655, OT4D002720, OT7D003654, OT7A001529, OT1A002176, OT4D007165, OT1A002179, OT2A000499, OT3A003827, OT1A006538, OT4C005477, OT5C001379, OT6C001312, OT1D006254, OT2D002273, OT6D003121, OT4C006329, OT6D002039, OT2C004704, OT2C004828, OT…	0.0155367
04814 Motor proteins	A09140 Cellular Processes	80	9524	221	33897	0.00523784	1.28837	[OT4A000544, OT5A001671, OT4D000979, OT4D002717, OT2A001635, OT2A002523, OT3C004170, OT1A005558, OT5A004707, OT4C003367, OT4C002159, OT5C000576, OT6A004222, OT7A003497, OT6A000140, OT1A005230, OT4D003696, OT2D000145, OT4A003094, OT4A002312, OT2D001857, OT1A002774, OT5A002012, OT3A001883, OT7C001370, OT3A003829, OT3A002617, OT5D000952, OT5C003793, OT2D004695, OT7C005337, OT2D002394, OT4A003284, OT…	0.0184497
B 09142 Cell motility	A09140 Cellular Processes	80	9524	221	33897	0.00523784	1.28837	[OT4A000544, OT5A001671, OT4D000979, OT4D002717, OT2A001635, OT2A002523, OT3C004170, OT1A005558, OT5A004707, OT4C003367, OT4C002159, OT5C000576, OT6A004222, OT7A003497, OT6A000140, OT1A005230, OT4D003696, OT2D000145, OT4A003094, OT4A002312, OT2D001857, OT1A002774, OT5A002012, OT3A001883, OT7C001370, OT3A003829, OT3A002617, OT5D000952, OT5C003793, OT2D004695, OT7C005337, OT2D002394, OT4A003284, OT…	0.0184497
00590 Arachidonic acid metabolism	A09100 Metabolism	28	9524	65	33897	0.00679598	1.53316	[OT3A000022, OT2C003517, OT2C003834, OT3C000026, OT4A003773, OT1C000021, OT1C001090, OT3C004153, OT6C006457, OT4C002931, OT7D000720, OT1C000658, OT4D003036, OT7A002738, OT1A001221, OT2D000504, OT3A000013, OT1C000033, OT1C002375, OT5A000579, OT6A002736, OT2A002828, OT5D005989, OT1D005140, OT2D002691, OT6D002134, OT2D002356, OT4D004136]	0.0232442
99986 Glycan metabolism	A09190 Not Included in Pathway or Brite	60	9524	161	33897	0.0071247	1.32638	[OT3C001539, OT7A003937, OT4A003854, OT3A003376, OT1A005554, OT1A002487, OT2A002922, OT6C006593, OT1A004946, OT6C006592, OT6D002728, OT2D002800, OT5A004463, OT6D001273, OT5A003694, OT3A003373, OT6C005508, OT3A001485, OT2C003947, OT7A005807, OT6A002877, OT4C006081, OT6A003367, OT3C001542, OT4A001507, OT7A002851, OT3D002490, OT5A002418, OT7D003628, OT7D000359, OT6C005510, OT3D002493, OT5D000152, OT…	0.0240204
00909 Sesquiterpenoid and triterpenoid biosynthesis	A09100 Metabolism	17	9524	35	33897	0.0080193	1.72871	[OT2D000626, OT1C000790, OTunanchor002084, OT1C003065, OT7A002877, OT2A003825, OT7D000844, OT5C006437, OT7D000845, OT5C006115, OT7A002882, OT6A000395, OT4D004981, OT6C003856, OT4A006175, OT7D006842, OT2D002137]	0.0266557
00333 Prodigiosin biosynthesis	A09100 Metabolism	21	9524	46	33897	0.00826428	1.62481	[OT2A001264, OT2A004683, OT7D006223, OT7D006150, OT2C002247, OT7A001013, OT7A001883, OT7A001974, OT2C002186, OT4D003479, OT3D000790, OT4D000376, OT3D000782, OT2D006013, OT7D000694, OT7C001459, OT2A001194, OT4A003070, OT2D000475, OT5C005606, OT2D005942]	0.0270885
99992 Structural proteins	A09190 Not Included in Pathway or Brite	21	9524	46	33897	0.00826428	1.62481	[OT4C000959, OT4D001809, OT1A005378, OT1A002322, OT2C000010, OT7D001929, OT2D000080, OT4C005484, OT5A003307, OT7C003195, OT7A003989, OT1D002175, OT7C004865, OT7A002293, OT5C002230, OT6A005132, OT6C005124, OT5A001384, OT5A001383, OT5D000661, OT5D000662]	0.0270885
01008 Polyketide biosynthesis proteins	A09180 Brite Hierarchies	31	9524	75	33897	0.00929462	1.4711	[OT6A002767, OT2C001115, OT3A000387, OT4D000081, OT2C001254, OT2A002425, OT6A004623, OT7A001811, OTunanchor001540, OT7D000226, OT7D005711, OT7D005712, OT5D006742, OT4C001742, OT4A005275, OT5D006745, OT4A005272, OT5D006744, OT1C001025, OT2A000298, OT2A000156, OT7A002256, OT5D006738, OT4C001472, OT7D004952, OT7D000231, OT4C004605, OTunanchor001537, OTunanchor001538, OT1D006537, OT2D004996]	0.0296423
00010 Glycolysis / Gluconeogenesis	A09100 Metabolism	129	9524	385	33897	0.0111219	1.19253	[OT1A006400, OT7A001518, OT1D005706, OT5A000549, OT1C002581, OT4C002870, OT3C003561, OT7D006409, OT4A006002, OT1D001991, OT4D005796, OT5D000302, OT3A003269, OT1A003020, OT4A005027, OT7D004072, OT1C000179, OT5A001009, OT3A003427, OT6C003731, OT4D004216, OT2D004333, OT1D005166, OT2C005475, OT7C005457, OT3C002100, OT1A006091, OT2D000258, OT3C005219, OT3C000847, OT4A001697, OT1A002140, OT4A001698, OT…	0.034997
00053 Ascorbate and aldarate metabolism	A09100 Metabolism	66	9524	183	33897	0.0113712	1.28361	[OT5A004822, OT7A002324, OT7A002368, OT5A005391, OT4D004349, OT6C001342, OT4C003166, OT5A005354, OT7D001472, OT5C005709, OT4A003131, OT1D002647, OT7D001159, OT5D001795, OT7D000344, OT2A004575, OT7D006650, OT7D006772, OT3A002934, OT7A005923, OT6A003529, OT6A005748, OT5C004521, OT5D003548, OT7C005457, OT4C003730, OT3C002100, OT5C000243, OT7C001893, OT7D003149, OT4D002115, OT7A001859, OT5A002544, OT…	0.0353105
00908 Zeatin biosynthesis	A09100 Metabolism	42	9524	109	33897	0.0117367	1.3714	[OT1A006224, OT1A001075, OT3A001731, OT2A003314, OT2A003312, OT5D006065, OT2A003317, OT2D003190, OT2A003316, OT2D003193, OT5A001636, OT2C004063, OT4C000370, OT5C005227, OT2C004310, OT3D000082, OT2D003194, OT2C004311, OT2C004312, OT5C005423, OT2D003196, OT2D002943, OT3A001191, OT5D005254, OT4A003131, OT7D000164, OT4D005797, OT4D003552, OT5D003710, OT3A001192, OT4D007082, OT2A003065, OT6A005746, OT…	0.0359721
00400 Phenylalanine, tyrosine and tryptophan biosynthesis	A09100 Metabolism	60	9524	166	33897	0.0144869	1.28643	[OT2A002048, OT7A002322, OT7A003852, OT4C006397, OT7A001558, OT7A003659, OT2D006842, OT7A005871, OT7D004348, OT7D003695, OT7D004349, OT5C002998, OT6C001627, OT1C002679, OT7D004232, OT5A001562, OT7A002377, OT7D002616, OT7A005720, OT7A002376, OT5C000764, OT7D000353, OT7D000356, OT2A002022, OT2A002541, OT2A002024, OT2D006819, OT2D006818, OT5A000605, OT5D000838, OT2C003057, OT2C003056, OT7C004391, OT…	0.0438321
04626 Plant-pathogen interaction	A09150 Organismal Systems	317	9524	1019	33897	0.0169843	1.1072	[OT1A005431, OT2C004927, OT4A004503, OT4D007172, OT1C002108, OT6A002446, OT5A004346, OT4D007174, OT3D005030, OT1A002725, OT2C004001, OT6C002075, OT5D004625, OT5C005744, OT2C005103, OT7A002165, OT4A006485, OT2D003934, OT1D004500, OT1C000955, OT1D002565, OT5A001521, OT2A002793, OT1A003144, OT2A004737, OT7C003430, OT5C006144, OT7A000439, OT2C004141, OT7C001375, OT4A007443, OT2D003126, OT2D000893, OT…	0.0507379
00543 Exopolysaccharide biosynthesis	A09100 Metabolism	7	9524	12	33897	0.0271623	2.07615	[OT3C004044, OT3D003025, OT3A003885, OT1A003432, OT5A000101, OT4C006952, OT1D005655]	0.0801287
B 09108 Metabolism of cofactors and vitamins	A09100 Metabolism	321	9524	1046	33897	0.0322944	1.09223	[OT5A005679, OT2C003834, OT6A000024, OT1D003408, OT2A000143, OT2A001596, OT3A003818, OT2C002186, OT6A000823, OT4C003962, OT3D002329, OT4C001544, OT2D003814, OT6C000337, OT4C001548, OT7A003490, OT7A001883, OT7A003820, OT3C005295, OT6C003051, OT5D000399, OT2D004455, OT2C005475, OT3C002100, OT5C006268, OT5C005971, OT4D006872, OT6C003856, OT3D001125, OT7D000278, OT2A001011, OT7D006223, OT6A000286, OT…	0.0940924
00537 Glycosylphosphatidylinositol (GPI)-anchored proteins	A09180 Brite Hierarchies	20	9524	49	33897	0.0374269	1.4527	[OT4A002711, OT4A002300, OT2C002201, OT7C002184, OT7C001074, OT1A001413, OT5A001602, OT4C005273, OT4C006723, OT3D005023, OT6C003168, OT7A005159, OT7D002925, OT1D005428, OT5A000295, OT2D005956, OT4D002702, OT4D003881, OT4D003103, OT1D001302]	0.107717
KEGG_leaf
Term Name	MainClass	GeneHitsInSelectedSet	AllGenesInSelectedSet	GeneHitsInBackground	AllGenesInBackground	p-value	enrichFactor	GeneListInSelectedSets	corrected p-value(BH method)
00500 Starch and sucrose metabolism	A09100 Metabolism	393	15082	602	33897	0	1.46723	[OT5D004180, OT7D003419, OT2D003253, OT5C003200, OT4A003090, OT4A001907, OT2D003010, OT5C001388, OT6A001593, OT7D000269, OT1A003264, OT2A000253, OT4A003089, OT2C001520, OT4A001901, OT6C001431, OT2D004694, OT4A003081, OT6C000109, OT4A006468, OT4A006469, OT4A006466, OT1A004328, OT5C005881, OT3A003834, OT4C002170, OT5C002133, OT4C001087, OT2D006860, OT4A007675, OT6A001252, OT6D001176, OT5A001295, OT…	0
02000 Transporters	A09180 Brite Hierarchies	1516	15082	2888	33897	0	1.17979	[OT2A001594, OT3C000843, OT6A003414, OT2A003776, OT5A004225, OT2A004622, OT2A003775, OT1C001373, OT7A002840, OT6A005831, OT4C002070, OT1C000286, OT2A003535, OT4C003161, OT7A002844, OT4C003163, OT2A003539, OT4C004497, OT7D004509, OT3D003532, OT1D005154, OT5C004534, OT6C000699, OT6D002044, OT4A004182, OT6C005903, OT7D002568, OT4A005030, OT3D004864, OT6A002558, OT6A002315, OT5A004479, OT1A004119, OT…	0
B 09106 Metabolism of other amino acids	A09100 Metabolism	544	15082	934	33897	0	1.30904	[OT6D001190, OT6A003414, OT6D003250, OT4C002070, OT4C003282, OT7A001996, OT4C005460, OT4A003090, OT4A001907, OT2D003010, OT2C004815, OT5D005040, OT4A003089, OT7A000794, OT5D005041, OT3A003947, OT4A001901, OT2D004694, OT4C005359, OT7D005728, OT5D006258, OT6A003880, OT4A003081, OT3C001937, OT4D007193, OT6A005619, OT6A002346, OT4A006468, OT4A006469, OT4A006466, OT4D003828, OT3A003958, OT4D003829, OT…	0
A09100 Metabolism	A09100 Metabolism	4819	15082	8948	33897	0	1.21041	[OT5A005319, OT7A001518, OT1A004582, OT6D001190, OT6A003414, OT1C001137, OT3A003815, OT4A001914, OT4C002070, OT3A003818, OT1C002463, OT4A001916, OT5C003200, OT1D004068, OT4C002077, OT4A001907, OT7D004982, OT2A001340, OT4A007208, OT1A003264, OT1C001146, OT7D003660, OT4D002706, OT2A001349, OT3A003823, OT3C005296, OT3A003824, OT3C005295, OT4A001901, OT5C004521, OT2D002154, OT2D002153, OT2D002156, OT…
00196 Photosynthesis - antenna proteins	A09100 Metabolism	101	15082	108	33897	0	2.10184	[OT3A001911, OT5D003932, OT7C004931, OT6A004220, OT2D000540, OT6A000411, OT2C000953, OT6A000412, OT6A000410, OT5A002178, OT7A002454, OT5C005055, OT7D001405, OT5D001368, OT2D002154, OT3D001002, OT3C003274, OT7D001406, OT2D002153, OT2D002156, OT3D003023, OT2D002155, OT3D003024, OT2D002150, OT7C002741, OT2D002152, OT2D002151, OT6C004828, OT2D002158, OT2D002157, OT2D002159, OT1A003870, OT1A006866, OT…	0
B 09102 Energy metabolism	A09100 Metabolism	631	15082	1049	33897	0	1.35194	[OT5A005438, OT4A006009, OT2A001232, OT3A003815, OT1D004068, OT7D004867, OT7D003778, OT7D003777, OT7C000856, OT6A000138, OT1A003020, OT2C000433, OT4A005027, OT2A000255, OT4D002706, OT7D001480, OT5A002178, OT4D003919, OT2D002154, OT1D005166, OT3D001002, OT2D002153, OT3D004993, OT2D002156, OT2D002155, OT6C002403, OT4C005359, OT2D002150, OT6C001434, OT7D006936, OT2D002152, OT2D002151, OT5D006015, OT…	0
00710 Carbon fixation in photosynthetic organisms	A09100 Metabolism	156	15082	212	33897	0	1.65383	[OT2D001905, OT3C000045, OT5A005719, OT6A000943, OT5A000549, OT4C002870, OT3C003443, OT5D003891, OT6D000382, OT7D004867, OT4D003771, OT3D000420, OT1A003020, OT2C000433, OT4A005027, OT7D004072, OT4D006593, OT4A000897, OT4C001390, OT6C005877, OT1D005166, OT4D000252, OT7A001481, OT2D006355, OT1A006091, OT4D000251, OT3D003141, OT5D006015, OT5D004870, OT4C003216, OT5D006016, OT4A006077, OT4A006198, OT…	0
00194 Photosynthesis proteins	A09180 Brite Hierarchies	255	15082	293	33897	0	1.95603	[OT4A006009, OT1D003528, OT2A001232, OT6A004185, OT6C005229, OTunanchor002316, OT4D006402, OT2D000540, OT7C000856, OT4D002706, OT5A002178, OT5C005055, OT5D001368, OT2D002154, OT3D001002, OT2D002153, OT6D001985, OT2D002156, OT2D002155, OT6C002403, OT2D002150, OT7D006936, OT4C003611, OT2D002152, OT2D002151, OT6C004828, OT4C003614, OT2D002158, OT4A006230, OT2D002157, OT1A003140, OT2D002159, OT6A0044…	0
B 09103 Lipid metabolism	A09100 Metabolism	891	15082	1567	33897	0	1.27794	[OT1A005431, OT2C003834, OT3A001632, OT6A003896, OT6D002281, OT2C000320, OT4A001916, OT6A002329, OT5C001265, OT4C003164, OT4C002077, OT4C006679, OT4D002968, OT7D004504, OT5D006371, OT7D001481, OT4A006358, OT1C002232, OT5C003434, OT7D001000, OT1A004591, OT3C001937, OT2D003006, OT1C003339, OT3A000562, OT1A006506, OT7C004075, OT4C005323, OT4C006651, OT7A000440, OT4A006100, OT2D005418, OT1D001811, OT…	0
B 09105 Amino acid metabolism	A09100 Metabolism	864	15082	1540	33897	0	1.26094	[OT5A005319, OT4D007170, OT7C005180, OT6A003414, OT6A003896, OT1C001137, OT3A003818, OT7C005188, OT6C001541, OT4C004253, OT6C001544, OT6C001542, OT7C000970, OT3D002446, OT4D002964, OT6A000138, OT2A003765, OT2A003767, OT2A003766, OT1A005207, OT3C005296, OT2D003486, OT4C005359, OT1D005162, OT1D006254, OT5D005288, OT3C001937, OT3D003544, OT1A002171, OT6A005619, OT1D001807, OT6A000165, OT5A000089, OT…	0
00195 Photosynthesis	A09100 Metabolism	154	15082	185	33897	2.22045e-16	1.8709	[OT1A003771, OTunanchor002708, OT2C002349, OT4A006009, OT1D003528, OT2A001232, OT1A005951, OT4D005031, OT2A001634, OT2C002342, OT2C002220, OT6A004185, OT6C005229, OTunanchor002316, OT3C004934, OT4D006402, OT5A005152, OT1D003257, OT5D002168, OT7D003259, OT7C000856, OT7D003258, OT6A001621, OTunanchor002719, OT4D002706, OT7C002180, OT4C001271, OT6D001985, OT6C002403, OT7D006936, OTunanchor002721, OT…	4.88498e-15
03011 Ribosome	A09180 Brite Hierarchies	661	15082	969	33897	3.33067e-16	1.53313	[OT7A004904, OT1A006767, OT5A005315, OT1A001079, OT3A002960, OT5D001905, OT2C001770, OT7A004902, OT4C004254, OT6C000213, OT5C001266, OT4C006436, OT6A003772, OT4D001516, OT7C001949, OT4D001876, OT6A002436, OT2C001524, OT6D002272, OT2C000313, OT3C005171, OT3A002859, OT2A001109, OT3D002332, OT3D002696, OT4D003920, OT6C000342, OT3D002691, OT2D005781, OT4C006689, OT5A001085, OT6D001185, OT3D003427, OT…	6.71685e-15
B 09101 Carbohydrate metabolism	A09100 Metabolism	1363	15082	2474	33897	3.33067e-16	1.23822	[OT5D004180, OT7A001518, OT6A003896, OT4D001629, OT3A003818, OT7A001996, OT7D003419, OT2D003253, OT5C003200, OT4C003166, OT5C001021, OT4A003090, OT6C001786, OT4A001907, OT2D003010, OT5A004462, OT7D001472, OT1A003020, OT1A003264, OT4A005027, OT2A000253, OT4A003089, OT1A002179, OT2A004858, OT2A001349, OT5C002580, OT4A001901, OT5C004521, OT1D005166, OT1D006254, OT5A004232, OT6A002791, OT1D006018, OT…	6.71685e-15
03010 Ribosome	A09120 Genetic Information Processing	635	15082	920	33897	5.55112e-16	1.55127	[OT7A004904, OT1A006767, OT5A005315, OT1A001079, OT3A002960, OT5D001905, OT2C001770, OT7A004902, OT4C004254, OT6C000213, OT5C001266, OT4C006436, OT6A003772, OT4D001516, OT7C001949, OT4D001876, OT6A002436, OT2C001524, OT6D002272, OT2C000313, OT3C005171, OT3A002859, OT2A001109, OT3D002332, OT3D002696, OT4D003920, OT6C000342, OT3D002691, OT2D005781, OT4C006689, OT5A001085, OT6D001185, OT3D003427, OT…	9.5955e-15
B 09108 Metabolism of cofactors and vitamins	A09100 Metabolism	591	15082	1046	33897	1.77636e-15	1.26987	[OT1A004582, OT5A005679, OT6D001190, OT2C003834, OT2A000143, OT4A001914, OT3A003818, OT1C002463, OT4A000941, OT7D005719, OT6C002751, OT3D003530, OT6A003893, OT3D002329, OT6C003608, OT2C002739, OT2C003945, OT4D007161, OT1A002296, OT7D003660, OT1A006654, OT7A003820, OT3C005295, OT1D005048, OT7D005726, OT5C000288, OT5C005971, OT5D000957, OT6D002035, OT5A004352, OT6C003856, OT3C001937, OT2C000429, OT…	2.86586e-14
00630 Glyoxylate and dicarboxylate metabolism	A09100 Metabolism	169	15082	249	33897	7.06102e-14	1.52542	[OT4A002963, OT6A003896, OT2C003798, OT5D006240, OT2A000145, OT5A000308, OT3D003092, OT3A003818, OT3A002568, OT4A003417, OT2D006124, OT1D001196, OT4C000973, OT6D001471, OT2C005229, OT2D003814, OT6A003010, OT7C002119, OT6A002041, OT5D000302, OT2D004984, OT2D003810, OT1A007101, OT3A001368, OT4D003084, OT2A001349, OT5A001009, OTunanchor002040, OT4A000897, OT5A001008, OT7D000713, OT4D000252, OT2D0063…	1.06798e-12
B 09109 Metabolism of terpenoids and polyketides	A09100 Metabolism	378	15082	643	33897	1.46771e-13	1.32124	[OT1D000934, OT1A004464, OT1A001075, OT4A003772, OT2A004744, OT1A004104, OT6A003896, OT2D006086, OT5A001636, OT7A000549, OT1A000306, OT2D006644, OT2C004131, OT2C004132, OT5D005399, OT5A001194, OT2D003935, OT6D002164, OT4D005797, OT2D003016, OT4C003726, OT4A005152, OT1D004986, OT2D003017, OT3A001192, OT2A001340, OT7D005165, OT1A003143, OT2A003886, OT5C004080, OT1C001146, OT6A000134, OT1C000298, OT…	2.08934e-12
00906 Carotenoid biosynthesis	A09100 Metabolism	78	15082	97	33897	4.11005e-13	1.80728	[OT4C001937, OT4A003459, OT1A001593, OT4A003772, OT1A004104, OT7A003733, OT7A000549, OT6C002151, OT2D006644, OT2D005991, OT6A002089, OT2D002206, OT7D001671, OT3C004738, OT6A002085, OT5A006000, OT4C003726, OT2A001340, OT2A002396, OT3C001869, OT2A003485, OT5C004080, OT1C002830, OT6D003285, OT4A006874, OT5D004075, OT2D007162, OT2C004261, OTunanchor001194, OT4D005625, OT3D004675, OT2D006115, OT4D0025…	5.52573e-12
00330 Arginine and proline metabolism	A09100 Metabolism	129	15082	183	33897	9.16822e-13	1.58431	[OT4D007170, OT1C002868, OT4D001907, OT2D002715, OT1C001137, OT2D003806, OT6C006430, OT4C003282, OT3D002046, OT1D005675, OT4C004253, OT7C000451, OT2A004182, OT6D000382, OT6D003014, OT6C004417, OT2D000386, OT4D004862, OT5C006265, OT2C005070, OT4D000497, OT3C002100, OT4C000187, OT3D003141, OT4C003216, OT3C001937, OT5D003940, OT3A004008, OT3D000918, OT6A004005, OT2A003954, OT7A003956, OT4D002587, OT…	1.16774e-11
B 09104 Nucleotide metabolism	A09100 Metabolism	237	15082	384	33897	6.8533e-12	1.38714	[OT4A002689, OT6D001190, OT4A002564, OT2C000201, OT1A001876, OT7A005437, OT4A000941, OT1D000140, OT6A006005, OT7C005500, OT1D001597, OT5A001075, OT4D002964, OT4A005150, OT7D001481, OT4A003406, OT3A003823, OT3C005296, OT1A003946, OT5C001379, OT3C002465, OT4C001312, OT3A003382, OT5D006258, OT4D000413, OT1A007279, OT4A005016, OT4A004046, OT5C005080, OT6C006332, OT1A002944, OT1A000526, OT2A002902, OT…	8.29249e-11
00860 Porphyrin metabolism	A09100 Metabolism	106	15082	148	33897	2.0043e-11	1.60971	[OT2D000937, OT5A005679, OT3C001775, OT4A003774, OT2A003812, OT1A001878, OT7A005837, OT2D001471, OT5D000545, OT4D002682, OT1D001074, OT3D002329, OT6C003608, OT5A001351, OT5D006520, OT1D001756, OT6A002282, OT1A005046, OT4D007161, OT4A002276, OT7D003660, OT3C001261, OT3C005295, OT5C000288, OT5C006268, OT3D002294, OT3C002743, OTunanchor001875, OT4D007446, OT3D001125, OT6D001103, OT1D005729, OT1A0012…	2.30971e-10
00360 Phenylalanine metabolism	A09100 Metabolism	135	15082	203	33897	1.95156e-10	1.49465	[OT6A002603, OT7D004462, OT7D004463, OT4D001907, OT2A004502, OT2A002048, OT2C003678, OT3D000813, OT4C004253, OT3D005275, OT2A004182, OT6D000382, OT6D003014, OT2D001877, OT6A000772, OT2A003765, OT3D003939, OT1A003148, OT1A003147, OT2C005070, OT2A003767, OT2A003766, OT3C004361, OT4A005826, OT4D000497, OT6C006327, OT3C004362, OT6C006329, OT4D005549, OT4C000187, OT3D003141, OT4C003216, OT4C005879, OT…	2.14672e-09
00561 Glycerolipid metabolism	A09100 Metabolism	180	15082	287	33897	3.51888e-10	1.40959	[OT5A002325, OT2A004220, OT3A001632, OT4A003773, OT6C005100, OT4C006390, OT1A002447, OT1A000546, OT3C000163, OT6D000149, OT2D004069, OT3D002046, OT5C001265, OT1D001072, OT2C005103, OT7A005951, OT7C003608, OT7D004504, OT4D004860, OT2D000386, OT1D003412, OT6D002565, OT4D000422, OT6A001742, OT6A003127, OT2D000922, OT6A001585, OT1C000850, OT1A006659, OT2C003144, OT1A006658, OT4A000018, OT7A004075, OT…	3.70247e-09
01004 Lipid biosynthesis proteins	A09180 Brite Hierarchies	224	15082	372	33897	6.66798e-10	1.35334	[OT2C002863, OT6C005100, OT1A000546, OT2C002186, OT1D001590, OT5D000146, OT5C001265, OT4C003164, OT7D004504, OT4A005393, OT2D006646, OT4D000422, OT2A004183, OT4A006358, OT6A001585, OT7D006493, OT2D007041, OT6A004857, OT7C003435, OT1D002693, OT1D005048, OT3D002331, OT4C000101, OT7D001804, OT4D006871, OT1A004591, OT3D002334, OT2D003006, OT4A005019, OT3C000028, OT3A000562, OT2A002348, OT5C005523, OT…	6.72354e-09
00480 Glutathione metabolism	A09100 Metabolism	251	15082	425	33897	9.27218e-10	1.32736	[OT4A003413, OT7D006121, OT4A003415, OT6A003414, OT6D003250, OT4C002070, OT4C003282, OT7A001996, OT4A004747, OT4A003416, OT4C005460, OT3D000820, OT6D001753, OT7D006133, OT3A003389, OT3A002055, OT5A000797, OT7A000794, OT3A003947, OT5A000799, OT5A001407, OT6A003880, OT4C004948, OT4D007193, OT6A002346, OT3C000026, OT4D003828, OT3C000386, OT4D003829, OT4A006903, OT4D007190, OT7A003956, OT4D003831, OT…	8.97547e-09
00592 alpha-Linolenic acid metabolism	A09100 Metabolism	105	15082	154	33897	2.38831e-09	1.5324	[OT3C001139, OT1D005706, OT6A003896, OT4A003773, OT7A000949, OT3D004104, OT4D000662, OT6C004018, OT4C006679, OT6C004016, OTunanchor000015, OT7D003378, OT3D000944, OT2A003882, OT2C003429, OT4A000132, OT2A002310, OT6C006165, OT1A000038, OT3D005161, OT4C004304, OT5D005201, OT7D001000, OT1A003380, OT4D003642, OT4A001697, OT7A002227, OT2C003373, OT2A001812, OT5A005490, OT2C004791, OT5A006060, OT7D0029…	2.22296e-08
00999 Biosynthesis of various plant secondary metabolites	A09100 Metabolism	170	15082	276	33897	7.41005e-09	1.38434	[OT1A004464, OT7D004065, OT2A002048, OT3D001509, OT6A005438, OT5A001636, OT5A000425, OT4A002602, OT4A002605, OT4A002604, OT5D005715, OT3D005159, OT4C001020, OT3D005158, OT4C001021, OTunanchor000011, OT4A003090, OT3C004653, OT4A001907, OT3D001072, OT2D003010, OT3C004654, OT5D006401, OT4D003010, OT4D003494, OT4D003495, OT4D003012, OT4D003013, OT2D005953, OT2A003000, OT4A003089, OT7C002581, OT1D0022…	6.6416e-08
00280 Valine, leucine and isoleucine degradation	A09100 Metabolism	97	15082	142	33897	8.22455e-09	1.53527	[OT7C005180, OT6A003896, OT3A002568, OT2C002185, OT3D002046, OT3D003133, OT5A003099, OT6A003010, OT2D000386, OT2A001193, OT4A005152, OT1D004501, OT7C004816, OT1D005839, OT2C003147, OT5C002063, OT5C002061, OT4D005549, OT1D006410, OT3C002100, OT4C005879, OT4A004572, OT3C001937, OT2D005941, OT5D003940, OT3A002101, OT3A004001, OT5A003478, OT5A000362, OT5D002184, OT2A001016, OT2D003231, OT7A000440, OT…	7.10836e-08
00564 Glycerophospholipid metabolism	A09100 Metabolism	208	15082	351	33897	1.6719e-08	1.33186	[OT1A006642, OT6D002281, OT4A003773, OT6C005100, OT1A000546, OT3C000163, OT5C001265, OT5C000059, OT7A003014, OT7D004504, OT1D003412, OT4D000422, OT2A003882, OT7D001481, OT6A001585, OT4D002390, OT1A006659, OT1A006658, OT1A003703, OT1D002693, OT3D002331, OT7A003265, OT4C000101, OT3D005165, OT4C001553, OT4D006871, OT4D007288, OT3D000157, OT3D002334, OT4D004335, OT1A006506, OT2A001933, OT7C004075, OT…	1.39518e-07
00460 Cyanoamino acid metabolism	A09100 Metabolism	165	15082	270	33897	2.67876e-08	1.37348	[OT4A002963, OT3D003092, OT5A001636, OT4A002602, OT4A002605, OT4A002604, OT1C001090, OT2C004084, OT4C001020, OT4C001021, OT4A003090, OT3C004653, OT4A001907, OT3D001072, OT2D003010, OT3C004654, OT4D003010, OT4D003494, OT4D003495, OT4D003012, OT7C002119, OT4D003013, OT2C004815, OT2A003000, OT1A007101, OT4A003089, OT7C002581, OT1D002290, OT4A001901, OT4C006841, OT5C004366, OT2D004694, OT4D003008, OT…	2.16087e-07
00230 Purine metabolism	A09100 Metabolism	164	15082	269	33897	3.71187e-08	1.37023	[OT4C001816, OT4A002689, OT4A003019, OT4A002564, OT2A002047, OT1A005714, OT1A001876, OT7A005437, OT6A000307, OT6A002606, OT4A003933, OT5D001876, OT6A004340, OT5C002751, OT1D000140, OT4C003204, OT6A006005, OT1D006408, OT1D001752, OT1D001597, OT5A000141, OT5A001075, OT4D002964, OT4A005150, OT1C001787, OT7D001481, OT4D003083, OT4A003406, OT3C005296, OT7C003713, OT5C001379, OT4C001312, OT5D006258, OT…	2.89765e-07
B 09110 Biosynthesis of other secondary metabolites	A09100 Metabolism	774	15082	1510	33897	3.98427e-08	1.15204	[OT5D004185, OT3D003530, OT4A003090, OT4A001907, OT2D003010, OT4A005275, OT4A005272, OT7D004982, OT4A007208, OT2A003765, OT4A003089, OT2A003767, OT2A003766, OT4C005593, OT4C005594, OT4C004021, OT3A003824, OT4A001901, OT7D004519, OT3D004637, OT7D004515, OT3D004636, OT4A003081, OT3C001937, OT3D004634, OT6A005619, OT7A002621, OT2D003231, OT1D006021, OT1D006020, OT7D004969, OT1D006022, OT2C004952, OT…	3.01311e-07
00030 Pentose phosphate pathway	A09100 Metabolism	107	15082	163	33897	4.06703e-08	1.47536	[OT7D006121, OT4C001816, OT4A002689, OT7A001996, OT5C006151, OT4D005559, OT7D000426, OT2D000262, OT4C002870, OT5C001021, OT5C000450, OT7D006409, OT5C005586, OT4D003771, OT6A001985, OT5C003709, OT7D004072, OT4D003083, OT4D006593, OT7A001481, OT7D001805, OT5C004800, OT4A006198, OT3C005219, OT4C000504, OT6C000505, OT4C004948, OT7D005651, OT2C000546, OT1D002738, OT4A004608, OT7A002468, OT1A000249, OT…	2.98249e-07
00270 Cysteine and methionine metabolism	A09100 Metabolism	213	15082	367	33897	1.12239e-07	1.30442	[OT4A006803, OT2D002715, OT3D000813, OT6C006430, OT7C005188, OT4C003282, OT6C001541, OT5D005715, OT3D005159, OT3D005158, OTunanchor000011, OT6C001544, OT6C001542, OT7C000970, OT6D003014, OT3D000820, OT7D003778, OT7D003777, OT7A003827, OT6A000138, OT3A003269, OT1D005839, OT1C000970, OT2C001521, OT4C005359, OT4A006231, OT4A004298, OT3A004008, OT6C004273, OT7A003956, OT2D003353, OT2D003231, OT7C0012…	7.98879e-07
B 09183 Protein families: signaling and cellular processes	A09180 Brite Hierarchies	2902	15082	6114	33897	1.35684e-07	1.06678	[OT7A001518, OT3C000844, OT3C000843, OT6A003414, OT2A004865, OT6A003896, OT4D002717, OT3A003815, OT7A002840, OT4C002070, OT1C000286, OT2A003535, OT7A002844, OT2A003539, OT7D004509, OT1D006247, OT1D004069, OT4A001906, OT5C004534, OT5A004462, OT4D000546, OT4A005032, OT6D002044, OT4A004182, OT4A005030, OT6A002558, OT5A004479, OT4A005027, OT6A003886, OT2A004851, OT4A007687, OT5D006131, OT1A004119, OT…
00410 beta-Alanine metabolism	A09100 Metabolism	83	15082	123	33897	2.19563e-07	1.51661	[OT5A004822, OT6D001190, OT2C003678, OT3D003609, OT2D003806, OT2A000425, OT3D004104, OT3D002046, OT4C006598, OT5D000342, OT1D005675, OT3D003211, OT5C000851, OT7D003378, OT3D000944, OT2D000386, OT5C003927, OT2C004858, OT7D006963, OT5A000078, OT7D005482, OT6D001260, OT3A002934, OT2D005261, OT1A000038, OT4A002756, OT7C001731, OT2A004809, OT4D005549, OT3C002100, OT4C004304, OT4C003531, OT6C000665, OT…	1.47595e-06
00591 Linoleic acid metabolism	A09100 Metabolism	50	15082	66	33897	2.33223e-07	1.70266	[OT4A002568, OT4A002964, OT3A000026, OT4D003371, OT4A003773, OT4A002969, OT5A001718, OT4A002966, OT4A002968, OT5C000095, OT6C004018, OT6C004016, OT4D003372, OT4D002968, OT2C003429, OT6C003450, OT6C003451, OT4D003369, OT2D001743, OT2D001745, OT4D003363, OT7D001000, OT4D003365, OT4D003366, OT4D004136, OT2D001742, OT4D003368, OT3A003997, OT7C001918, OT6A000527, OT6A000525, OT3C004153, OT2D002265, OT…	1.52541e-06
00260 Glycine, serine and threonine metabolism	A09100 Metabolism	137	15082	223	33897	2.50717e-07	1.38076	[OT5A005319, OT4A006803, OT2A004980, OT4A002963, OT2C003678, OT1D003408, OT5D006240, OT3A003818, OT1D001196, OT2D003814, OT7C002119, OT2A005271, OT7A003827, OT7D004473, OT1A007101, OT7D004232, OT3A001368, OT1D005839, OT1A006654, OTunanchor002040, OT7D002616, OT2D003486, OT2D006355, OT2C004544, OT4A004298, OT4A004572, OT3D002733, OT3C003959, OT5D003940, OT3D003544, OT3C003817, OT6A005619, OT2C0008…	1.59667e-06
00010 Glycolysis / Gluconeogenesis	A09100 Metabolism	220	15082	385	33897	3.66227e-07	1.28429	[OT7A001518, OT4A002689, OT4D007054, OT1D005706, OT3C000045, OT5A000549, OT1A003929, OT4C002870, OT3C003561, OT5C001021, OT7C002113, OT5A004462, OT7D004867, OT3A003269, OT1A003020, OT4A005027, OT7D004072, OT1C000179, OT4D004216, OT1D005166, OT2C005475, OT7D001805, OT3C002100, OT1A006091, OT1D001240, OT7A003267, OT5D004870, OT6A002791, OT3C001937, OT3C000847, OT3D003544, OT4A001697, OT5A000880, OT…	2.27249e-06
00350 Tyrosine metabolism	A09100 Metabolism	110	15082	177	33897	1.65426e-06	1.39676	[OT3C004808, OT4A001994, OT7D004462, OT7D004463, OT6A003414, OT2A004502, OT4D007054, OT2A002048, OT1D005706, OT2C003678, OT3D000813, OT3D005275, OT6D002441, OT6D000382, OT6D003014, OT2D001877, OT2D002289, OT6A003008, OT6A000772, OT3D003939, OT1A003148, OT1A003147, OT4A005826, OT3D003141, OT7A001122, OT4C003216, OT6D000255, OT2A005260, OT7D000278, OT4A001697, OT6A005619, OT2C000820, OT3A004008, OT…	1.00083e-05
99980 Enzymes with EC numbers	A09190 Not Included in Pathway or Brite	670	15082	1335	33897	1.16298e-05	1.12797	[OT2C001416, OT2A001351, OT6A000029, OT1C002469, OT4A006008, OT7A000666, OT1A003011, OT2C002986, OT1C001016, OT1C002468, OT5A001079, OT7A002963, OT1D000819, OT2A002326, OT7A002964, OT6A004625, OT7A002966, OT2D006764, OT3D000262, OT5C004651, OT7D004505, OT7D004506, OT7D002443, OT7D004501, OT7D004502, OT3D004624, OT6A003889, OT5A004118, OT6A003888, OT2A003886, OT1D000829, OT1A005446, OT4A005388, OT…	6.8644e-05
A09150 Organismal Systems	A09150 Organismal Systems	607	15082	1202	33897	1.19931e-05	1.13498	[OT1A005431, OT2C004927, OT1A005792, OT6A005719, OT4D007172, OT1C002108, OT6A002446, OT6D002162, OT2A003534, OT4A005038, OT5A004346, OT1A005436, OT4D007174, OT2D006522, OT7D005954, OT3D003418, OT6C002636, OT5D006249, OT2A002793, OT1A003144, OT5D006132, OT2C002851, OT1C003445, OT2A004737, OT1A006419, OT7A002610, OT1A005569, OT7A002976, OT7A000439, OT3D000153, OT4C005232, OT6D000097, OT4A007443, OT…	6.9103e-05
B 09159 Environmental adaptation	A09150 Organismal Systems	607	15082	1202	33897	1.19931e-05	1.13498	[OT1A005431, OT2C004927, OT1A005792, OT6A005719, OT4D007172, OT1C002108, OT6A002446, OT6D002162, OT2A003534, OT4A005038, OT5A004346, OT1A005436, OT4D007174, OT2D006522, OT7D005954, OT3D003418, OT6C002636, OT5D006249, OT2A002793, OT1A003144, OT5D006132, OT2C002851, OT1C003445, OT2A004737, OT1A006419, OT7A002610, OT1A005569, OT7A002976, OT7A000439, OT3D000153, OT4C005232, OT6D000097, OT4A007443, OT…	6.9103e-05
00240 Pyrimidine metabolism	A09100 Metabolism	111	15082	185	33897	1.53703e-05	1.34851	[OT2A003012, OT6D001190, OT2C000201, OT2A000425, OT4A000941, OT6A000307, OT7C000451, OT5C002751, OT7C005500, OT1D006408, OT1D001597, OT6D001478, OT4A005150, OT2D005261, OT3A003823, OT1A003946, OT4C001150, OT5C001379, OT3C002465, OT5C000565, OT4C001312, OT3A003382, OT1D003703, OT6A001777, OT1A007279, OT7A001816, OT2A001652, OT4A005655, OT1A000245, OT1A000526, OT4D005979, OT4C000157, OT6D003112, OT…	8.45368e-05
A09130 Environmental Information Processing	A09130 Environmental Information Processing	867	15082	1759	33897	1.87917e-05	1.10779	[OT2C004927, OT6A003895, OT1C001379, OT2C003831, OT2A003778, OT6A004501, OT4C003161, OT2A002208, OT3C005066, OT7C000974, OT4C005343, OT6C005903, OT4D002720, OT7A001529, OT1A006777, OT4D007165, OT1A002179, OT2A000499, OT3A003827, OT1A006538, OT5C005613, OT2D003481, OT6C001312, OT1D006254, OT7D003421, OT6D003121, OT6D002039, OT2C004704, OT3D002455, OT4A006107, OT2C002964, OT4A006346, OT7C004075, OT…	0.000101058
00950 Isoquinoline alkaloid biosynthesis	A09100 Metabolism	67	15082	103	33897	2.0651e-05	1.46197	[OT1A004386, OT3C004808, OT2A004502, OT2A002048, OT2C003678, OT3D000813, OT4A005752, OT7A005871, OT6D000382, OT2D001557, OT6D003014, OT7D003695, OT7A005190, OT7A005192, OT6C001627, OT6A000772, OT3D003939, OT1A003148, OT1A003147, OT2A003967, OT7A002377, OT3C000496, OT2A003966, OT4A005826, OT3C004169, OT2D000171, OT3D003141, OT7A002376, OT2D000172, OT7A005642, OT4C003216, OT7D000353, OT6D000255, OT…	0.000108642
00261 Monobactam biosynthesis	A09100 Metabolism	24	15082	29	33897	2.66089e-05	1.86001	[OT4A006803, OT4A003019, OT7A000498, OT5A004159, OT2C002311, OT5C003180, OT7C000262, OT2D003332, OT4D006827, OT6A006005, OT1D005241, OT4C000124, OT3D004727, OT5D006258, OT4A003176, OT4A004298, OT7C001509, OT4D005574, OT7C001349, OT4D003585, OT5D003312, OT1D004535, OT4D004632, OT4D003422]	0.000137008
A09190 Not Included in Pathway or Brite	A09190 Not Included in Pathway or Brite	1118	15082	2303	33897	2.87912e-05	1.09106	[OT2C001416, OT2A001351, OT1C002469, OT6A002326, OT7A000666, OT1A003011, OT2C002986, OT1A005675, OT1C002468, OT2A002204, OT2A004867, OT2D006764, OT3D000262, OT3D001351, OT1D006241, OT7D004505, OT7D004506, OT7D004501, OT6A000142, OT7D004502, OT5C002359, OT3D004624, OT7D000388, OT7A002616, OT6A003889, OT7C004082, OT6A003888, OT1A005446, OT2A003520, OT7A001761, OT3C005050, OT1A005448, OT3C005054, OT…	0.000145156
00250 Alanine, aspartate and glutamate metabolism	A09100 Metabolism	97	15082	162	33897	5.72908e-05	1.34573	[OT1A005279, OT4A002564, OT5A000308, OT2D003093, OT7C003721, OT5C000851, OT5C001146, OT5D003891, OT6D000382, OT6D003014, OT2C005229, OT3D002724, OT5A001075, OT4D002964, OT2C000433, OT1D005839, OT4D003084, OT4D003919, OT4C001390, OT3C005296, OT6C003051, OT7C001017, OT5D000154, OT2D006355, OT3C002465, OT3D003141, OT4C003216, OT2C004788, OT4A004572, OT3A004008, OT2D007152, OT1A002944, OT5D002903, OT…	0.000282946
00900 Terpenoid backbone biosynthesis	A09100 Metabolism	102	15082	172	33897	6.45647e-05	1.33283	[OT1C001415, OT6A003896, OT2A004347, OT1C003392, OT2D004188, OT2D003935, OT6D002164, OT4D002447, OT4A005152, OT1A004062, OT7A001805, OT6A000134, OT1C000298, OT1D003817, OT3A001924, OT4C004266, OT1D006410, OT7C002465, OT5C004401, OT4A006112, OT1A007061, OT3D001125, OT6D001103, OT4A002026, OT2A001011, OT1A003991, OT3C000701, OT4D005173, OT1A003992, OT6A003554, OT6A003553, OT3A000841, OT6C001040, OT…	0.000312493
00199 Cytochrome P450	A09180 Brite Hierarchies	237	15082	442	33897	6.55814e-05	1.20511	[OT3C001139, OT2A004744, OT2D006086, OT1A002602, OT1A005679, OT1A002603, OT3A001517, OT6A002329, OT3D003530, OT4C006679, OT4A006124, OT5A001194, OT4C000214, OT4A006484, OT2C004815, OT5D006371, OT7D005165, OT4A002430, OT5C004080, OT2C000554, OT7D003781, OT2C000555, OT3C001028, OT5D004075, OT2C000553, OT7A005568, OT1C002232, OT1A002975, OT1A002857, OT7A001887, OT7A003382, OT3D000390, OT6D001508, OT…	0.00031119
04146 Peroxisome	A09140 Cellular Processes	164	15082	295	33897	7.8434e-05	1.24947	[OT5A005319, OT6A000941, OT3A000022, OT4D001905, OT5A003412, OT6A003896, OT5A003530, OT7A003533, OT4A003417, OT6A000822, OT3D004104, OT1D004187, OT4D001596, OT7C001028, OT2D006124, OT5D001911, OT7D006805, OT7D003378, OT5A006125, OT5C002912, OT3C004414, OT5C000610, OT3D000944, OT7D006802, OT2D003810, OT3A003389, OT7A002738, OT6A000134, OT3C000698, OT3A004235, OT1A000310, OT4D004609, OT5C005172, OT…	0.00036502
00071 Fatty acid degradation	A09100 Metabolism	89	15082	148	33897	9.10635e-05	1.35155	[OT5A004822, OT4D007054, OT1D005706, OT6A003896, OT3A000741, OT4D001905, OT5A003412, OT7A000949, OT4A001437, OT3D004104, OT3D002046, OT4D001596, OT5D000342, OT4C001345, OT7D003378, OT3D000944, OT4A007012, OT2D000386, OT3D004669, OT4D002128, OT5C003927, OT7D006963, OT1D004501, OT7C003408, OT6D003280, OT3C001468, OT6D001260, OT3A002934, OT4D004609, OT1A000038, OT4A001701, OT3C005130, OT5C002142, OT…	0.000415799
00053 Ascorbate and aldarate metabolism	A09100 Metabolism	107	15082	183	33897	9.6863e-05	1.31412	[OT3A002840, OT4A003135, OT5A005391, OT3D002046, OT4C003166, OT6C001786, OT4D003131, OT7D001472, OT4D004860, OT2D000386, OT2A004575, OT2A004574, OT4A001341, OT2A004577, OT6A003529, OT5C004521, OT7C001379, OT5D003548, OT3C002100, OT7A000274, OT1D005209, OT7D003149, OT3C001937, OT5D003940, OT5D005297, OT4A006500, OT6A005336, OT2D007151, OT4C006496, OT7C002855, OT4C000551, OT7D003752, OT4D001812, OT…	0.00043409
04712 Circadian rhythm - plant	A09150 Organismal Systems	107	15082	183	33897	9.6863e-05	1.31412	[OT3A001474, OT6D002162, OT4A001353, OT2C001254, OT3C001014, OT3D004580, OT1A003931, OT7D000307, OT3C002751, OT4D003375, OT1D001634, OT2A003095, OT5D006132, OT7D006370, OT1C002993, OT1A006936, OT1A001769, OT3D000153, OT6C003336, OT7A002331, OT6D000097, OT6D002396, OT5A005682, OT6A003240, OT6D002677, OT1D005569, OT6A001657, OT2D000119, OT4D003151, OT3C001355, OT3C004070, OT7C000430, OT6A005334, OT…	0.00043409
04016 MAPK signaling pathway - plant	A09130 Environmental Information Processing	324	15082	624	33897	0.000101034	1.16698	[OT2C004927, OT1A005792, OT6A005719, OT1C002108, OT5A001870, OT1C001379, OT2C003831, OT5A000661, OT6A001915, OT7C002472, OT2C003275, OT2A002208, OT3C005066, OT4C005343, OT5C006278, OT1D001352, OT4C000576, OT3D003418, OT1D001597, OT3A004220, OT2D003934, OT6D000541, OT6A003095, OT1D000269, OT5A003702, OT4A006239, OT2C003149, OT1A002179, OT1A006419, OT3A003827, OT1A006538, OT1A005569, OT5C006144, OT…	0.00043661
B 09181 Protein families: metabolism	A09180 Brite Hierarchies	2675	15082	5732	33897	0.000149944	1.04887	[OT2C004927, OT5D003095, OT2A000023, OT2A003534, OT4A005038, OT3A001632, OT1A004104, OT2A000022, OT1A005436, OT5A004465, OT2A002208, OT2D006522, OT2D003011, OT6C003964, OT5C001021, OT4C005106, OT4C005108, OT7D004504, OT3D003778, OT3D004622, OT1A004111, OT4A005029, OT7D004991, OT1A003264, OT2C000554, OT4A006358, OT2C000555, OT2C000553, OT4D002706, OT3C005296, OT4C005591, OT2A003528, OT2D002154, OT…	0.000636603
02010 ABC transporters	A09130 Environmental Information Processing	96	15082	164	33897	0.000202803	1.31562	[OT4A004501, OT3D002839, OT3D002837, OT1C001213, OT4C003161, OT7A002405, OT6C003600, OT1D005991, OT1D004187, OT3D005115, OT4D007659, OT2D004023, OT7D002724, OT7C004531, OT7C003049, OT3C003842, OT2C004536, OT3D002844, OT6A002163, OT6C005903, OT7A000062, OT3D004985, OT3D002841, OT6C004937, OT2D002203, OT7A004916, OT3C003829, OT7A001968, OT2A003600, OT2C001961, OT3A003705, OT1C000099, OT3A003905, OT…	0.000846177
B 09131 Membrane transport	A09130 Environmental Information Processing	96	15082	164	33897	0.000202803	1.31562	[OT4A004501, OT3D002839, OT3D002837, OT1C001213, OT4C003161, OT7A002405, OT6C003600, OT1D005991, OT1D004187, OT3D005115, OT4D007659, OT2D004023, OT7D002724, OT7C004531, OT7C003049, OT3C003842, OT2C004536, OT3D002844, OT6A002163, OT6C005903, OT7A000062, OT3D004985, OT3D002841, OT6C004937, OT2D002203, OT7A004916, OT3C003829, OT7A001968, OT2A003600, OT2C001961, OT3A003705, OT1C000099, OT3A003905, OT…	0.000846177
00061 Fatty acid biosynthesis	A09100 Metabolism	96	15082	166	33897	0.000367654	1.29977	[OT4D001905, OT5A003412, OT2C002863, OT2C000289, OT1C003353, OT1A003415, OT2C002186, OT4A001437, OT4D001596, OT7A002085, OT3D003133, OT5D000220, OT7A001595, OT4A006685, OT1D006649, OT4A005393, OT3D004669, OT2A001194, OT2D006646, OT2A004183, OT4D006722, OT1D003215, OT7C003408, OT2A001264, OT5A001364, OT4D004609, OT2C005071, OT6A005624, OT6A004857, OT5C003079, OT3D000790, OT4D000376, OT7D002934, OT…	0.00148287
00400 Phenylalanine, tyrosine and tryptophan biosynthesis	A09100 Metabolism	96	15082	166	33897	0.000367654	1.29977	[OT2A004980, OT6A001632, OT2A002048, OT3D000813, OT3D001509, OT7A002322, OT7A003852, OT1A001314, OT4C006397, OT6C005260, OT7A003659, OT1D006324, OT7C000578, OT5C003000, OT3C002671, OT7A005871, OT4C000774, OT6D000382, OT6D003014, OT7D004348, OT7D003695, OT7D004349, OT5C002998, OT4A005074, OT4C001944, OT6C001627, OT1C002679, OT7D004232, OT7A002377, OT4D003963, OT7D002616, OT3C004169, OT7D006739, OT…	0.00148287
00130 Ubiquinone and other terpenoid-quinone biosynthesis	A09100 Metabolism	111	15082	197	33897	0.00053181	1.26637	[OT5A001115, OT5A001116, OT2A002048, OT3D000813, OT7D005719, OT3D003530, OT3D005275, OT7D002969, OT2D001877, OT5D003496, OT2C003945, OT7D003022, OT7A002214, OT7A003820, OT7C005331, OT6C004546, OT7D005726, OT5D000957, OT5A004352, OT7D001764, OT6C003856, OT7D000278, OT1C003219, OT3C000547, OT4A006501, OT1A003079, OT6A000286, OT6A000165, OT2D002024, OT6D002788, OT2D000088, OT1D006021, OT6C005883, OT…	0.00207577
00920 Sulfur metabolism	A09100 Metabolism	62	15082	102	33897	0.000672043	1.36614	[OT4A003019, OT2C001212, OT5A000101, OT7D001194, OT7A005953, OT4A004947, OT6A004340, OT3A000816, OT6A006005, OT4C006952, OT6C001987, OT5A000141, OT7C001509, OT1C000318, OT7D003778, OT2C000959, OT1D006204, OT7D003777, OT5D001433, OT6A000138, OT1A006179, OT7D006450, OT2A000255, OT6C003571, OT1A003107, OT3D003025, OT4C005359, OT5C002988, OT5A003100, OT5D006258, OT6D002676, OT6D003126, OT6A003238, OT…	0.0025815
00052 Galactose metabolism	A09100 Metabolism	146	15082	269	33897	0.000767053	1.21984	[OTunanchor001619, OT3C000966, OT3A003897, OT4A002689, OT6C002470, OT2C002182, OT6C002475, OT7A001073, OT6C002474, OT2D002563, OT5C001021, OT7D006409, OT5C005741, OTunanchor000416, OT4A007053, OTunanchor000418, OT2D000806, OT2D000807, OT6A001742, OT5C003709, OT7D002175, OT4D003083, OT5D003382, OT5A005961, OT5C006384, OT2D000809, OT5C006382, OT5C006383, OT5C003271, OT6C001431, OT1D001240, OT4D0044…	0.00290042
B 09132 Signal transduction	A09130 Environmental Information Processing	771	15082	1595	33897	0.00086439	1.08642	[OT2C004927, OT6A003895, OT1C001379, OT2C003831, OT2A003778, OT6A004501, OT2A002208, OT3C005066, OT7C000974, OT4C005343, OT4D002720, OT7A001529, OT1A006777, OT4D007165, OT1A002179, OT2A000499, OT3A003827, OT1A006538, OT6C001312, OT1D006254, OT7D003421, OT6D003121, OT6D002039, OT2C004704, OT3D002455, OT4A006107, OT2C002964, OT4A006346, OT7C004075, OT7D004726, OT4D003838, OT4D002748, OT6A000161, OT…	0.00321819
00073 Cutin, suberine and wax biosynthesis	A09100 Metabolism	83	15082	144	33897	0.00101436	1.29544	[OT5A000301, OT5D003370, OT6A001794, OT7A002520, OT1C000483, OT6A000305, OT6A002329, OT5D003857, OT5C005301, OT5A006125, OT2C004338, OT7D005439, OT4D003573, OT5D003531, OT1C000899, OT2A002031, OT1A001120, OT5C005172, OT1C002232, OT6C003770, OT6C006365, OT2C003064, OT3C005130, OT6C002084, OT6A002637, OT1D003023, OT6C005435, OT5C003434, OT5C000564, OT5C003836, OT2D003888, OT5A004395, OT6C003856, OT…	0.00371933
[truncated: 134 more rows]

## Sheet: Supplemantal Table 5
Supplementary table 5. GO function enrichment of DEGs.
GO_seed
Class	GO_Name	GO_ID	GO_Level	P_value	EnrichmentScore	HitsGenesCountsInSelectedSet	HitsGenesCountsInBackground	AllGenesCountsInSelectedSet	AllGenesCountsInBackground	GenesOfSelectedSetInGOterm	corrected p-value(BH method)
[truncated: 1,531 more rows]

## Sheet: Supplemantal Table 6
Supplementary table 6. Gene IDs of transcription factors in the oat genome, with red font indicating transcription factors responsive to salt..
[truncated: 622 more rows]

## Sheet: Supplemantal Table 7
Supplementary table 7. The number of transcription factors and differentially expressed transcription factors in the oat genome.
[truncated: 11 more rows]

[truncated: 14 more sheets: Supplemantal Table 8, Supplemantal Table 9, Supplemantal Table 10, Supplemantal Table 11, Supplemantal Table 12, Supplemantal Table 13, Supplemantal Table 14, Supplemantal Table 15, Supplemantal Table 16, Supplemantal Table 17, Supplemantal Table 18, Supplemantal Table 19, Supplemantal Table 20, Supplemantal Table 21]
